# Supplementary material for: Thalamic circuits for independent control of prefrontal signal and noise
Source: Nature. 2021 Oct 6;600(7887):100–4. doi: 10.1038/s41586-021-04056-3 (PMC8636261; doi:10.1038/s41586-021-04056-3)
Supplement: Supplementary file 3 — Source Data Fig. 1 [file 41586_2021_4056_MOESM3_ESM.xlsx]

## Sheet: c
VIP intact	VIP Silenced
143.393	231.132
177.758	30.4368
507.118	48.4234
47.7032	37.8651
165.199	36.9694
250.827	37.3532
86.4121	-83.1447
21.8494	30.973
52.4336	0.0398603
208.088	354.111
161.122	-79.2476
-51.3494	26.542
-19.8024	-4.82063
215.613	-7.64934
128.554	-70.3523
28.7298	-71.4645
142.458	142.071
478.74	-51.3458
44.8899	-64.4064
227.513	59.0805
201.272	-6.56814
43.211	40.6828
64.6403	-69.933
223.88	-61.5451
70.9962	17.7155
235.956	-80.8797
245.162	-38.7986
64.8944	12.6372
32.8886	-52.644
45.4217	-87.3047
111.728	40.4127
33.9009	-98.8713
26.3007	62.4593
31.2755	9.68625
41.5418	36.4002
95.9832	75.4432
110.004	-77.3343
-46.0548	13.2932
-23.3348	-59.8085
330.473	21.2641
22.7757	125.723
31.3029	-6.92035
45.2677	-39.5018
37.8814	-39.7074
91.1392	-19.7519
240.296	114.598
190.438	135.839
206.769	95.7533
221.233	-83.1461
95.1301	-81.7337
188.637	-10.4063
68.3445	74.8844
27.0441	39.3813
189.781	-21.6634
91.7568	-64.5775
38.193	-34.5365
39.3142	115.849
19.0623	0.830446
194.658	104.731
404.818	96.6627
337.158	88.6049
36.7989	-72.0993
83.337	-29.9934
2.06388	-8.48478
32.8022	7.15644
10.9729	-46.8179
84.1596	32.4288
0.760023	315.645
13.2946	5.20636
-58.073	-94.8734
101.701	201.78
52.811	-17.6594
372.739	212.748
172.328	124.803
21.4481	-62.9367
56.6424	48.0987
41.4603	-78.9947
146.509	145.26
252.028	39.771
124.354	-49.2618
28.9971	-57.8153
195.096	-25.0224
288.588	119.516
209.541	52.2559
394.13	-20.5309
73.7595	-74.969
32.9021	-58.7322
26.7658	16.0909
134.109	111.841
157.945	77.677
54.2795	-84.7843
205.472	110.507
60.5344	166.263
139.864	-72.6632
70.1209	-65.3186
404.508	41.3885
20.7174	-84.9402
5.00942	22.2803
32.2594	-47.1232
253.299	19.0277
21.5723	-2.16008
59.4232	80.2332
-38.1933	-324.352
91.9734	-74.7652
241.503	69.5388
31.9884	7.39874
202.232	-77.5493
40.6765	96.4477
111.487	68.6042
98.1029	183.253
244.803	-80.5908
133.042	-87.8357
-60.9211	35.4433
122.887	194.666
155.341	148.126
121.641	96.7516
187.531	-97.2834
280.982	23.8985
235.343	42.7139
22.2166	7.923
292.452	-92.3942
2.82905	-59.7271
38.4599	130.597
83.4016	-99.3032
446.733	10.6126
125.862	-80.682
105.232	6.51044
488.552	-78.0369
-46.8395	-72.0026
77.4377	-80.6394
120.592	114.196
87.2346	-83.5505
21.6725	-99.314
-26.6554	-75.4002
68.6331	24.5339
-52.0065	-91.9912
117.758	249.845
306.362	231.374
122.87	-82.7775
149.971	-85.0371
69.6079	7.85668
-48.3474	-72.9902
59.1096	-73.6019
7.05255	47.7889
287.585	29.013
-35.7128	7.43902
14.8275	6.29695
80.5219	122.177
38.6154	20.9194
61.0494	-80.7394
205.323	30.8142

## Sheet: e
VIP int	VIP sil
-0.0584338	0.0281484
-0.0347885	0.0694897
-0.118425	0.0367214
-0.0613151	0.0341758
0.0465346	-0.0182773
0.0567519	0.00754064
-0.038485	-0.0592059
-0.0435787	-0.133363
0.0492125	-0.1069
0.0732737	0.0420719
0.00603955	-0.0611855
0.0195172	-0.0315204
-0.0307583	0.0112727
-0.065764	-0.00580707
-0.0584338	0.0281484
-0.0347885	0.0694897
-0.118425	0.0367214
-0.0613151	0.0341758
0.0465346	-0.0182773
0.0567519	0.00754064
-0.038485	-0.0592059
-0.0435787	-0.133363
0.0492125	-0.1069
0.0732737	0.0420719
0.00603955	-0.0611855
0.0195172	-0.0315204
-0.0307583	0.0112727
-0.065764	-0.00580707
0.0463596	0.123244
-0.0992061	-0.00750649
-0.00689148	0.000683878
0.0611318	0.0751599
0.0998825	0.0853185
0.0911117	-0.12018
-0.0435689	-0.0182504
0.0316872	0.0597656
-0.0669548	-0.115844
-0.118119	-0.168319
0.0545734	0.0267279
-0.0312835	0.0361558
0.0400793	0.14481
-0.000845228	-0.0756235
-0.0248659	0.0644244
-0.575677	-0.319705
0.03831	-0.0205894
-0.0405952	-0.116751
-0.169188	-0.0919553
0.0920082	-0.0166497
-0.0166522	-0.0134652
-0.0336419	0.00769875
0.0303137	0.0916522
0.0232293	0.0090326
0.0316352	-0.0308523
-0.0310407	-0.0466925
0.0260901	-0.033703
-0.0415958	-0.125786
-0.0401936	0.0310417
-0.266645	-0.211796
-0.115201	0.00878561
-0.00734179	0.137281
-0.0588966	-0.0782229
0.0783382	0.0221168
0.0180386	-0.0179307
0.042533	0.0427877
-0.0139469	0.0540977
0.0339035	-0.0404837
0.12389	0.0839499
-0.584666	-0.290969
-0.476363	-0.108168
-0.0715864	0.0423572
0.0763845	0.113398
-0.00307033	0.0314928
0.0649459	0.079186
-0.200508	-0.192561
-0.121917	-0.064936
-0.35021	-0.19431
0.126625	-0.0862391
0.0570096	0.0268434
-0.0988828	-0.0818998
-0.215321	-0.180717
-0.19222	-0.0859614
-0.0581639	-0.115655
-0.00562024	-0.0541363
-0.0168142	0.014193
0.0361907	0.0315761
-0.0258091	0.123057
-0.142215	-0.0799094
0.0756486	-0.0579256
-0.0403886	0.117634
-0.180782	-0.203783
-0.379286	-0.0491702
-0.31335	-0.057888
-0.245769	-0.183865
-0.181287	-0.0980473
0.104685	0.12624
-0.217586	0.00350024
-0.379701	-0.235852
-0.337576	-0.204987
-0.0707753	-0.0534002
-0.136904	-0.0293694
-0.255885	0.00901539
-0.0548095	-0.0715758
0.00377176	-0.0215223
-0.0817085	-0.0324065
-0.053963	-0.0114855
0.00795847	0.0863382
0.143039	0.109833
-0.237961	-0.161002
0.136011	0.00269921
-0.0294777	-0.0534183
-0.0468334	0.0379329
-0.0508915	-0.028818
0.0757444	0.0500176
0.0470298	-0.114719
-0.239345	-0.173655
-0.042476	-0.030235
-0.0467096	-0.00142181
-0.126334	0.0407686
0.106475	0.00471453
-0.0336586	-0.153
-0.0245469	-0.137868
-0.00476919	0.0463023
-0.140848	-0.160367
0.0638528	-0.0718775
0.00421373	-0.0136486
-0.117298	-0.059204
0.0635749	0.111976
-0.105972	-0.0791459
-0.137167	-0.0415997
0.0268967	-0.0630167
0.110013	0.170375
-0.0432526	-0.078453
-0.188956	-0.18046
0.120355	0.162077
0.0326387	0.0959782
0.174735	0.15081
0.0321894	0.0419025
-0.0483131	-0.191212
0.107131	0.073174
0.0231019	-0.050709
-0.0371427	0.161833
0.215694	0.0636687
-0.0714025	0.00179119
0.0406931	-0.0987702
-0.0329822	0.000338496
-0.088565	-0.035625
0.0512403	-0.161299
-0.289564	-0.0728267
0.0111116	-0.0498431
-0.0130439	0.0969261
0.179322	-0.100813
-0.0924432	-0.217111
-0.0899541	-0.194183
0.000592201	0.0218677
-0.170595	-0.249584
0.0778614	-0.0702616
0.0644942	-0.0583088
0.117166	-0.162183
0.13845	0.00758547
-0.177202	-0.232329
-0.169045	-0.109161
0.10652	-0.282689
0.159987	-0.0629613
0.00705896	-0.127154
-0.0783678	0.0317656
0.0235671	-0.0950155
-0.107591	-0.166293
-0.0971727	0.0659686
-0.105107	0.0857293
0.238267	-0.00744118
-0.0666993	0.0231852
0.215648	-0.0844061
0.022807	-0.00258969
0.18732	-0.118564
-0.047756	-0.0486336
-0.0752306	-0.275216
-0.0162406	0.0418539
-0.0691788	-0.0758978
0.0137513	-0.0167822
-0.104582	-0.0589067
-0.034158	0.00924727
-0.0499083	-0.0377411
-0.0852899	-0.0301263
-0.0163408	-0.0028634
-0.0423604	-0.00438181
0.055415	0.0859186
0.254912	0.23717
0.0212406	-0.0430907
0.0061091	-0.0139035
-0.0249537	-0.108556
-0.113812	-0.123434
-0.000666366	-0.100397
-0.10186	-0.34299
0.209869	0.151919
0.0566497	0.0536312
-0.110238	-0.0194676
-0.0615841	-0.0826406
-0.051666	-0.164976
-0.0339429	0.0221145
0.160898	0.0441422
-0.0691578	0.00555651
-0.0407065	-0.0764243
-0.0866203	-0.0670441
-0.0549112	-0.104323
-0.13083	-0.108078
-0.025206	0.048492
-0.136971	0.0410661
-0.0500275	-0.011953
0.0631917	0.0637222
-0.166459	0.00320895
0.0368013	0.0627977
0.0264903	0.0506157
0.0836572	0.108697
0.0257776	0.014308
0.0316673	0.00801059
0.00214979	0.0210945
0.139049	0.0969077
-0.151	-0.142055
-0.0218529	-0.0356952
0.00806066	-0.0436507
-0.0753148	-0.0925236
0.0585477	0.182509
0.0527717	-0.158996
-0.0185997	0.0964667
-0.00550963	-0.0311355
-0.120522	0.0453028
0.0244949	-0.253974
0.233548	0.0161743
0.197666	-0.0252275
-0.0129927	-0.01159
-0.114595	-0.0585495
0.0634731	0.048115
0.0681639	0.106903
0.0984111	0.0721796
0.0243271	-0.090113
0.0448891	0.0602417
0.0517922	0.0503191
-0.0288741	0.0689705
-0.0382037	0.0235213
-0.0127706	-0.0705355
-0.119813	-0.172767
-0.0515434	-0.0961868
-0.113656	-0.0803566
0.116123	-0.0476033
0.103833	0.205985
-0.0725209	-0.135456
0.0518774	0.0376307
0.045287	-0.00741879
0.0966908	0.07294
0.030942	0.00936263
-0.0295349	-0.044994
0.0565225	-0.0452078
-0.137299	-0.00580633
-0.0298144	0.0484352
0.127137	0.0113837
-0.122486	0.132638
0.00149618	-0.0324508
-0.181767	-0.213786
-0.168276	-0.193385
-0.311506	-0.047693
-0.219093	-0.197175
0.127042	-0.0671356
0.199004	0.0179789
-0.012297	0.029871
-0.00928255	0.121547
0.00600075	0.143268
0.0137275	0.00173251
0.0809199	-0.0249503
-0.209829	-0.18498
-0.0574791	-0.1116
-0.0597462	-0.0134525
-0.0745081	0.0448494
0.0385384	-0.150961
0.184644	0.0205875
0.131091	-0.0502203
0.0286209	-0.0124979
-0.0355475	-0.0621961
-0.0454171	0.0343638
0.077245	0.361034
-0.0310888	-0.167869
-0.0284918	-0.0173955
0.0449428	0.10435
0.0177926	-0.171332
-0.0792222	-0.0160186
0.192322	0.0947146
-0.0435479	-0.0218339
-0.0442287	-0.00238379
0.14209	0.203768
-0.181963	-0.0543436
-0.175356	-0.437565
0.0750251	0.0205491
0.115086	-0.0184988
-0.0621838	0.0558273
-0.0718757	-0.121841
-0.0514059	-0.103001
-0.133458	-0.219771
-0.106944	-0.259423
0.0318609	0.307916
-0.135502	-0.12639
-0.130649	-0.193859
-0.199523	-0.174222
-0.161578	-0.241007
0.0644088	-0.0504383
-0.0954888	-0.101812
-0.242585	0.0131443
-0.439612	-0.0921532
-0.127392	-0.000911998
-0.121091	-0.0321342
-0.159173	0.0413419
-0.0426539	-0.0965476
-0.228171	-0.00618426
-0.337511	-0.155294
0.0253317	-0.0710241
-0.253119	-0.00661897
-0.0472919	-0.164395
-0.00532517	0.0814672
-0.0575935	-0.101842
-0.257769	-0.0926984
-0.109583	-0.107
0.233738	0.108945
-0.0624233	-0.0810517
-0.230749	-0.135355
-0.0690838	-0.011543
-0.0419163	0.0186218
-0.0552469	-0.0630337
-0.0828161	0.0792495
-0.185366	0.052683
0.174289	0.172801
-0.0709646	-0.167971
-0.0411101	-0.0248712
-0.0414783	0.0987864
0.00246612	0.314819
0.28607	-0.273906
-0.390686	0.357062
-0.0203526	0.0290804
-0.179182	-0.191079
0.215063	0.24911
-0.0583222	0.133594
-0.21029	-0.397941
-0.0222453	0.0448446
0.0429919	-0.0432965
-0.228736	-0.0387329
-0.0258154	0.0432323
0.0545725	-0.00874041
0.0911604	0.076659
-0.0871954	-0.263214
0.480235	-0.199081
0.28523	0.0280057
-0.134396	-0.0922781
0.184612	0.234842
-0.102244	-0.0283416
-0.271376	-0.2104
-0.254041	0.0621236
0.213988	0.17774
0.211642	0.0539994
0.17138	0.0205776
0.165694	0.207483
0.123858	0.483525
-0.185385	0.191214
-0.0578057	0.149637
-0.0849762	-0.278615
-0.0488102	0.0988612
0.117725	0.09626
0.131454	0.0361127
0.0494192	-0.0641675
0.231526	-0.229527
0.277977	0.0356223
-0.01886	0.109896
-0.167741	-0.193456
0.695552	-0.0332303
0.0221983	0.0135021
0.0649705	-0.0217996
0.0903842	-0.126162

## Sheet: f
X	Y
Delta Evoked Response	Delta Baseline Rate
143.393	-13.6904
177.758	-8.52899
507.118	16.0898
47.7032	23.3738
165.199	-9.24432
250.827	-3.8485
86.4121	-7.07753
21.8494	6.35749
52.4336	23.3548
208.088	0.149618
161.122	-6.5764
-51.3494	28.607
-19.8024	23.8267
215.613	7.32737
128.554	21.3988
28.7298	3.831
142.458	-11.3656
478.74	13.9049
44.8899	-23.9345
227.513	-8.28161
201.272	17.138
43.211	-26.6645
64.6403	-11.0238
223.88	-15.1
70.9962	9.11604
235.956	25.4912
245.162	-2.88741
64.8944	13.6011
32.8886	2.68967
45.4217	-27.1376
111.728	-16.1578
33.9009	0.795847
26.3007	-5.83222
31.2755	8.09199
41.5418	21.5063
95.9832	11.0013
110.004	-0.476919
-46.0548	-24.2585
-23.3348	-12.6334
330.473	-5.49112
22.7757	9.84111
31.3029	-16.9045
45.2677	-25.3119
37.8814	13.1454
91.1392	-10.186
240.296	18.4612
190.438	5.85477
206.769	-1.886
221.233	6.11318
95.1301	-17.5356
188.637	-0.307033
68.3445	13.845
27.0441	-4.15958
189.781	-3.55475
91.7568	-10.5107
38.193	-4.54171
39.3142	11.5086
19.0623	-1.2297
194.658	7.50251
404.818	-17.9182
337.158	-2.58091
36.7989	-21.9093
83.337	-3.07583
2.06388	3.03137
32.8022	-4.83131
10.9729	15.9987
84.1596	9.03842
0.760023	3.0942
13.2946	2.44949
-58.073	-0.0845228
101.701	4.06931
52.811	23.1526
372.739	9.66908
172.328	-8.49762
21.4481	-2.45469
56.6424	-20.0508
41.4603	21.5648
146.509	8.36572
252.028	-2.03526
124.354	-33.7576
28.9971	17.4735
195.096	-14.0848
288.588	19.7666
209.541	-10.6944
394.13	7.32737
73.7595	10.6475
32.9021	13.1091
26.7658	-0.734179
134.109	-3.82037
157.945	-3.71427
54.2795	-28.9564
205.472	17.9322
60.5344	-4.35479
139.864	-18.1287
70.1209	-13.7167
404.508	18.732
20.7174	-5.88966
5.00942	10.3833
32.2594	-7.45081
253.299	-3.29822
21.5723	3.16872
59.4232	3.21894
-38.1933	-8.71954
91.9734	-11.8425
241.503	-6.69548
31.9884	2.32293
202.232	-6.24233
40.6765	11.6123
111.487	-5.00275
98.1029	14.209
244.803	-9.88828
133.042	21.1642
-60.9211	6.49459
122.887	5.5415
155.341	-21.5321
121.641	-5.08915
187.531	19.9004
280.982	2.60901
235.343	12.3858
22.2166	-12.1091
292.452	21.5694
2.82905	14.3039
38.4599	-1.66522
83.4016	-10.186
446.733	9.98825
125.862	-2.18529
105.232	0.214979
488.552	10.7131
-46.8395	28.523
77.4377	-7.15864
120.592	-11.9813
87.2346	12.7042
21.6725	-1.39469
-26.6554	2.21983
68.6331	-11.4595
-52.0065	-4.01936
117.758	-1.85997
306.362	-10.4582
122.87	-16.6459
149.971	-43.9612
69.6079	-14.0848
-48.3474	19.2322
59.1096	-13.3458
7.05255	1.37275
287.585	-6.15841
-35.7128	3.61907
14.8275	0.600075
80.5219	5.12403
38.6154	5.70096
61.0494	11.7725
205.323	-18.5385
