# Supplementary material for: Thalamic circuits for independent control of prefrontal signal and noise
Source: Nature. 2021 Oct 6;600(7887):100–4. doi: 10.1038/s41586-021-04056-3 (PMC8636261; doi:10.1038/s41586-021-04056-3)
Supplement: Supplementary file 4 — Source Data Fig. 2 [file 41586_2021_4056_MOESM4_ESM.xlsx]

## Sheet: 2c
VIP-projecting (um)				PV-projecting (um)
medio-lateral	dorsal-ventral	antero-posterior		medio-lateral	dorsal-ventral	antero-posterior
110.254	26.1133	200		182.922	548.509	100
83.2835	625.697	200		179.23	574.35	100
73.1648	314.908	200		207.533	640.8	100
82.2031	500.738	200		260.447	626.033	100
49.8135	377.427	200		253.063	670.334	100
62.8734	474.326	200		319.513	515.283	100
66.0351	485.393	200		298.594	564.506	100
73.9397	444.289	200		286.288	501.747	100
45.7593	422.946	200		307.208	693.713	100
49.6532	417.965	200		350.277	755.244	100
43.1121	415.322	200		387.194	910.288	100
42.3931	359.653	200		226.633	883.192	200
103.658	270.697	300		34.2903	638.152	200
119.506	238.691	300		118.605	590.725	200
117.02	233.132	300		216.093	548.568	200
29.1231	118.117	300		337.296	696.119	200
181.092	45.0179	300		363.645	735.641	200
29.1602	282.489	300		308.313	793.607	200
44.5542	58.621	300		326.757	838.4	200
209.353	72.4479	300		361.01	482.697	200
53.2501	337.049	300		360.009	422.096	200
24.0553	210.666	300		434.785	345.685	200
280.838	449.013	300		442.69	559.107	200
109.945	422.546	300		445.325	582.82	200
95.9833	284.215	300		445.325	603.899	200
37.3246	214.852	300		355.74	569.646	200
103.378	536.057	100		527.005	430.001	200
73.1493	522.691	100		490.117	398.383	200
48.4388	30.3336	100		563.892	398.383	200
77.3246	283.46	200		574.432	704.024	200
62.7253	546.256	200		598.145	646.057	200
37.5888	153.723	200		619.224	321.972	200
134.785	220.22	200		561.257	324.607	200
74.8239	334.057	300		329.392	37.4101	200
153.69	447.788	300		342.637	529.438	300
39.2436	333.516	300		366.022	589.345	300
119.452	375.812	100		378.446	610.41	300
69.97	146.521	100		173.905	174.145	300
19.4754	422.605	100		203.463	155.889	300
57.1395	264.241	100		223.02	110.678	300
96.4549	177.493	100		252.145	156.758	300
128.617	460.725	100		233.889	178.492	300
65.9839	184.946	300		197.378	208.049	300
37.3246	314.363	300		205.367	453.744	300
183.562	85.2492	300		215.763	265.316	300
151.013	354.256	300		201.244	275.322	300
30.4638	258.472	200		202.985	329.551	300
119.112	525.89	200		232.161	465.86	300
47.6926	243.719	200		300.83	601.861	300
277.209	258.472	200		294.744	618.378	300
148.561	227.582	200		226.935	643.589	300
47.6926	137.83	200		282.572	636.634	300
89.8	213	100		153.91	358.445	300
70.1	101	100		134.785	220.22	300
196.824	96.6	100		150.433	195.878	300
83.7	210	200		110.372	352.682	300
83	203	200		109.216	382.542	300
147	170	200		109.454	375.812	300
84.2	206	100		176.961	431.108	300
58.9	82.4	100		290.256	153.721	200
136	118	100		209.46	141.881	200
78.4	88.9	100		320.612	298.049	200
82.8	32.1	100		31.6768	261.66	200
92.6	16	100		357.453	269.241	200
267	48.3	100		24.0553	210.666	200
68	49.9	100		53.0415	402.667	200
13.1	15.2	200		87.9138	362.139	200
12.8	14.3	200		540.911	414.796	200
34.9	47.9	200		209.896	114.672	200
47.7	38.6	200		194.087	116.253	200
94.9	158	200		179.069	83.0545	200
121	123	200		119.786	83.3526	200
194	14.4	200		237.929	525.107	200
				410.372	452.682	200
				299.46	498.049	200
				307.058	567.901	200
				373.399	437.968	200
				73.6827	400.735	200
				247.776	424.697	200
				281.149	617.93	200
				309.464	618.458	200
				365.846	274.272	200
				275.238	193.55	200
				301.838	361.872	200
				245.947	122.308	200
				492.185	225.982	200
				337.186	177.058	200
				187.24	207.07	200
				294.069	191.398	200
				387.093	256.973	200
				188.298	275.089	100
				332.643	529.498	100
				483.036	98.2473	100
				522.844	189.073	100
				425.724	311.141	100
				517.736	100.097	100
				492.076	304.635	100
				466.572	283.407	100
				162	388	100
				59	203	100
				211	63.7	100
				257	31.5	100
				360	63.5	100
				352	24.7	100
				83.3	454	100
				151	512	100
				113	452	100
				129	446	100
				97.7	257	100
				157	244	100
				175	253	100
				164	241	100
				153	214	100
				147	210	100
				124	196	100
				166	201	100
				157	171	100

## Sheet: 2d
	Representational Similarity Analysis				knn classification Accuracy (%)
VIP-projecting	0.57316	0.144296		0.791304
PV-projecting	0.144296	0.416698		0.834783
	VIP-projecting	PV-projecting		0.791304
				0.86087
				0.782609
				0.826087
				0.834783
				0.852174
				0.782609
				0.817391
				0.808696
				0.834783
				0.86087
				0.791304
				0.817391
				0.773913
				0.791304
				0.808696
				0.791304
				0.808696
				0.826087
				0.8
				0.8
				0.834783
				0.852174
				0.826087
				0.808696
				0.852174
				0.834783
				0.782609
				0.878261
				0.782609
				0.834783
				0.747826
				0.834783
				0.817391
				0.817391
				0.878261
				0.826087
				0.808696
				0.834783
				0.8
				0.782609
				0.791304
				0.869565
				0.869565
				0.826087
				0.826087
				0.826087
				0.808696
				0.843478
				0.782609
				0.826087
				0.791304
				0.834783
				0.852174
				0.834783
				0.782609
				0.826087
				0.808696
				0.852174
				0.773913
				0.843478
				0.834783
				0.834783
				0.808696
				0.852174
				0.808696
				0.773913
				0.826087
				0.843478
				0.852174
				0.730435
				0.817391
				0.791304
				0.834783
				0.791304
				0.843478
				0.8
				0.782609
				0.791304
				0.808696
				0.817391
				0.826087
				0.834783
				0.826087
				0.834783
				0.826087
				0.878261
				0.834783
				0.817391
				0.852174
				0.834783
				0.843478
				0.791304
				0.826087
				0.791304
				0.808696
				0.843478
				0.791304

## Sheet: 2g
D2				GRIK4
medio-lateral	dorsal-ventral	antero-posterior		medio-lateral	dorsal-ventral	antero-posterior
57.365	176.603	300		104.728	319.806	100
67.8347	156.439	300		110.212	347.226	100
96.5294	202.584	300		94.6748	333.516	100
53.0996	203.358	300		47.1487	360.021	100
34.8745	202.196	300		75.4816	102.283	100
34.8743	230.503	300		151.341	126.046	100
22.8536	242.136	300		177.846	127.874	100
17.4249	275.095	300		208.007	76.6915	100
37.5888	286.342	300		183.33	80.3472	100
62.7936	328.218	300		188.813	106.852	100
79.4676	303.015	300		228.115	98.6265	100
68.2225	294.482	300		227.199	118.734	100
58.1404	286.728	300		229.941	170.83	100
55.0383	273.931	300		215.318	245.775	100
95.3662	269.277	300		218.06	280.506	100
74.8146	264.625	300		217.147	291.474	100
84.5087	254.542	300		229.941	318.892	100
113.203	250.278	300		239.081	379.215	100
119.796	230.113	300		282.038	423.999	100
119.02	204.132	300		297.575	444.106	100
136.082	195.602	300		318.596	470.611	100
148.49	204.132	300		335.962	489.804	100
167.879	206.46	300		356.984	514.482	100
183.777	168.846	300		371.551	553.955	100
159.736	153.723	300		372.657	569.438	100
170.593	114.171	300		366.022	589.345	100
164.001	88.9658	300		370.445	600.404	100
169.818	85.0882	300		318.47	624.733	100
91.321	386.647	300		351.646	549.532	100
120.413	374.179	300		315.152	563.908	100
117.92	383.322	300		291.927	538.473	100
125.401	310.175	300		299.668	527.415	100
125.401	360.879	300		306.303	496.448	100
87.1648	414.908	300		288.609	505.295	100
72.2031	400.778	300		305.197	472.119	100
29.8112	407.427	300		284.186	464.378	100
24.8239	356.723	300		270.915	461.061	100
191.066	100.709	300		223.361	501.978	100
132.05	462.288	300		217.832	509.719	100
155.324	443.169	300		228.89	517.462	100
107.945	426.546	300		244.374	525.203	100
280.838	439.013	300		259.857	529.626	100
181.092	45.0179	300		269.809	524.097	100
209.353	72.4479	300		247.692	549.532	100
37.292	326.8	300		224.467	528.52	100
22.3301	325.969	300		205.667	551.744	100
92.9833	284.407	300		264.28	556.167	100
150.337	340.1	300		218.938	338.305	100
102.189	301.203	300		222.255	370.376	100
29.1231	308.117	300		227.784	404.659	100
29.1602	298.489	300		221.149	417.93	100
44.5542	358.721	300		201.149	431.2	100
53.2501	337.049	300		202.349	453.319	100
24.0553	210.666	300		153.659	447.788	100
139.547	585.778	300		123.69	494.237	100
122.157	574.713	300		131.572	415.718	100
134.014	546.256	300		151.478	413.506	100
90.5391	568.389	300		179.125	400.236	100
103.977	572.341	300		196.82	391.389	100
109.51	596.054	300		192.397	367.058	100
189.345	590.522	300		199.032	346.046	100
149.032	615.815	300		166.961	338.305	100
119.786	499.62	300		170.278	295.175	100
137.966	490.925	300		153.69	292.963	100
152.194	449.823	300		150.372	232.138	100
148.242	464.84	300		134.889	239.879	100
97.653	549.418	300		141.525	180.162	100
85.006	540.723	300		135.995	159.149	100
76.311	547.838	300		169.172	176.844	100
58.9212	522.543	300		186.867	172.42	100
78.6823	505.154	300		208.985	174.632	100
40.7408	520.961	300		199.032	232.138	100
43.1121	479.069	300		186.867	213.338	100
62.8734	474.326	300		182.443	190.115	100
66.0351	485.393	300		150.372	352.682	100
73.9397	444.289	300		119.407	382.542	100
55.7593	422.946	300		109.454	395.812	100
46.274	437.965	300		166.961	451.108	100
43.1121	415.042	300		208.985	265.316	100
42.3218	397.653	300		201.244	286.328	100
32.8364	395.281	300		208.985	309.551	100
29.6746	372.358	300		242.161	479.86	100
37.579	381.844	300		162.537	104.96	100
43.9027	370.776	300		213.733	202.373	200
45.4834	358.131	300		177.547	340.076	200
23.3511	357.339	300		140.357	342.088	200
21.7701	334.416	300		113.218	436.571	200
23.3511	449.031	300		112.213	646.645	200
82.6345	369.987	300		271.025	375.257	200
89.7486	383.424	300		307.211	456.673	200
103.977	387.376	300		322.289	614.481	200
115.833	373.148	300		303.189	637.6	200
121.366	381.054	300		290.123	641.619	200
72.3588	340.74	300		305.201	604.429	200
69.1969	350.225	300		237.856	649.661	200
42.3218	318.607	300		232.83	629.557	200
74.7301	308.331	300		235.845	610.46	200
153.775	361.293	300		241.876	603.424	200
133.223	371.568	300		225.795	607.445	200
145.08	313.865	300		254.944	586.336	200
145.87	327.303	300		277.056	551.157	200
219.382	168.423	300		283.087	497.884	200
215.43	152.614	300		257.959	463.71	200
209.896	114.672	300		228.809	447.627	200
194.087	116.253	300		222.778	462.704	200
179.069	83.0545	300		257.959	516.982	200
119.786	83.0543	300		198.655	556.182	200
66.0351	85.4258	300		189.609	578.295	200
122.947	142.338	300		176.542	402.397	200
97.653	142.338	300		206.697	428.53	200
55.7593	171.585	300		261.316	238.221	200
70.7778	190.555	300		259.256	210.074	200
33.6268	180.279	300		271.613	175.061	200
36.7886	239.563	300		268.869	263.623	200
54.9688	244.306	300		270.927	294.516	200
62.8734	268.809	300		250.331	300.696	200
82.6345	271.971	300		229.049	307.56	200
96.8626	286.2	300		208.454	273.921	200
119.786	290.152	300		234.542	363.169	200
130.852	269.599	300		224.931	417.404	200
110.3	268.019	300		202.276	307.56	200
92.1198	251.42	300		183.763	501.223	200
211.478	198.461	300		57.4134	283.683	300
181.44	167.632	300		38.288	291.506	300
179.86	183.441	300		30.4638	258.472	300
182.231	147.871	300		30.464	318.456	300
168.793	215.06	300		74.8002	355.837	300
156.937	271.181	300		99.1418	361.053	300
188.555	257.744	300		128.699	369.746	300
17.8178	303.59	300		231.281	333.234	300
28.8842	305.961	300		214.764	371.485	300
58.9212	291.732	300		343.427	570.565	300
56.5497	326.513	300		337.342	546.224	300
67.616	323.351	300		286.049	584.474	300
247.048	468.792	300		296.483	559.264	300
257.324	486.183	300		301.699	539.267	300
186.183	333.626	300		282.572	549.701	300
167.213	322.561	300		206.071	594.037	300
161.679	347.064	300		164.342	568.826	300
10.6938	253.118	200		140.87	571.434	300
59.3111	312.912	200		131.307	533.182	300
68.2523	355.941	200		173.905	532.313	300
72.1639	338.059	200		155.649	510.58	300
97.8698	357.058	200		162.604	483.63	300
94.5168	269.883	200		200.855	524.489	300
52.0464	213.443	200		198.247	484.5	300
97.3109	133.531	200		161.734	290.637	300
110.723	140.796	200		181.73	316.717	300
67.6934	89.9433	200		198.247	321.933	300
155.987	26.2376	200		213.895	321.064	300
154.31	41.3258	200		157.388	399.305	300
134.752	31.2671	200		179.991	440.164	300
126.369	44.1199	200		133.915	467.113	300
125.252	13.3848	200		114.79	497.54	300
135.311	97.7666	200		246.929	435.817	300
201.81	22.8848	200		224.327	426.254	300
198.457	37.4141	200		224.327	450.596	300
162.693	71.5021	200		250.407	512.318	300
142.575	116.766	200		300.83	601.861	300
137.546	130.178	200		294.744	618.378	300
112.958	177.678	200		226.935	643.589	300
178.03	16.7032	100		282.572	636.634	300
130.389	71.1493	100		153.91	358.445	300
46.4512	130.133	100		134.785	220.22	300
86.5296	192.141	100		150.433	195.878	300
73.6743	214.07	100		173.905	174.145	300
76.6991	374.384	100		203.463	155.889	300
69.8933	389.508	100		233.02	130.678	300
38.1331	308.596	100		252.145	156.758	300
22.2529	301.033	100		233.889	178.492	300
31.3273	214.07	100		197.378	208.049	300
115.265	160.381	100		176.513	228.913	300
112.997	137.695	100		172.166	243.693	300
54.4908	267.63	100		226.935	241.955	300
236.168	100.4	100		233.02	264.557	300
212.045	124.523	100		212.156	250.648	300
248.644	177.76	100		643.243	589.097	100
				524.844	511.946	100
				577.814	407.891	100
				445.761	509.206	100
				407.532	558.187	100
				631.947	674.288	100
				616.989	603.329	100
				624.831	157.43	100
				417.799	285.355	100
				526.8	211.625	100
				547.596	589.723	100
				564.938	683.803	100
				582.512	627.711	100
				538.726	626.06	100
				403.924	533.527	100
				465.398	221.661	100
				483.359	574.188	100
				413.135	507.234	100

## Sheet: 2h
	Representational Similarity Analysis				knn classification Accuracy (%)
MD_D2	0.480567	0.145493		0.875519
MD_GRIK4	0.0120146	0.493657		0.883817
	VIP-projecting	PV-projecting		0.86722
				0.883817
				0.892116
				0.887967
				0.86722
				0.854772
				0.86722
				0.850622
				0.871369
				0.892116
				0.887967
				0.879668
				0.925311
				0.863071
				0.875519
				0.86722
				0.863071
				0.875519
				0.879668
				0.850622
				0.86722
				0.883817
				0.875519
				0.838174
				0.879668
				0.86722
				0.883817
				0.896266
				0.858921
				0.883817
				0.863071
				0.863071
				0.900415
				0.871369
				0.896266
				0.887967
				0.883817
				0.846473
				0.883817
				0.879668
				0.892116
				0.883817
				0.858921
				0.875519
				0.854772
				0.892116
				0.896266
				0.892116
				0.883817
				0.863071
				0.887967
				0.858921
				0.883817
				0.854772
				0.900415
				0.887967
				0.86722
				0.883817
				0.887967
				0.896266
				0.871369
				0.871369
				0.850622
				0.863071
				0.858921
				0.846473
				0.86722
				0.863071
				0.863071
				0.896266
				0.871369
				0.892116
				0.879668
				0.846473
				0.842324
				0.883817
				0.879668
				0.871369
				0.86722
				0.883817
				0.883817
				0.904564
				0.896266
				0.879668
				0.887967
				0.883817
				0.871369
				0.871369
				0.854772
				0.896266
				0.883817
				0.883817
				0.86722
				0.892116
				0.892116
				0.854772
				0.86722
				0.850622

## Sheet: 2i
	Cumulative fraction of Neurons
Synaptic count	MD-D2	MD-GRIK4
1	0	0
2	0	0
3	0.0740741	0
4	0.111111	0
5	0.148148	0
6	0.148148	0
7	0.185185	0
8	0.222222	0
9	0.222222	0
10	0.296296	0
11	0.37037	0
12	0.555556	0
13	0.666667	0
14	0.740741	0
15	0.851852	0
16	0.925926	0
17	0.925926	0
18	0.925926	0
19	0.925926	0
20	0.925926	0.09375
21	0.962963	0.21875
22	0.962963	0.28125
23	1	0.375
24	1	0.53125
25	1	0.53125
26	1	0.5625
27	1	0.59375
28	1	0.625
29	1	0.6875
30	1	0.71875
31	1	0.78125
32	1	0.84375
33	1	0.875
34	1	1
35	1	1
36	1	1
37	1	1
38	1	1
39	1	1
40	1	1

## Sheet: 2m
Evoked Response (%)			DRD2						GRIK4
Laser Power (mW/mm2)	0.65	1.3	3.5	7			0.65	1.3	3.5	7
	22.3407	93.5386	243.168	166.218			-12.1456	12.5893	33.6438	156.569
	84.2549	55.6235	145.678	109.57			2.6024	22.6289	-34.4698	11.4528
	75.2956	78.3248	122.365	89.5782			-17.3462	1.82573	15.3587	8.23592
	-51.7396	105.357	115.477	83.6693			-6.22453	14.8283	3.98325	0.23494
	29.6524	110.468	138.387	143.657			1.26259	-4.67483	42.9365	0.74235
	165.764	93.3467	94.7845	123.456			-2.53678	-28.3634	35.9655	0.52459
	63.8497	88.5649	126.367	-81.4015			81.6855	-1.32434	62.8946	-2.35736
	77.3485	73.5863	85.3468	84.1803			15.1466	-6.24653	22.9634	-5.23563
	74.2353	64.2356	103.577	96.3369			-4.28165	7.45255	116.459	-13.6476
	43.8735	62.5687	196.14	199.368			-2.67841	11.4644	-12.9067	-5.25357
	37.6469	78.0568	86.2356	169.347			0.84452	94.2436	8.363	11.3435
	45.8687	80.3905	156.464	92.458			-9.44674	-1.03954	-10.4923	3.63027
	93.6928	99.3407	-44.2068	108.349			-5.34307	-3.59784	-36.0249	0.924552
	68.2478	86.345	76.3642	143.456			-34.6043	21.5635	11.3568	0.734923
	55.8746	57.2346	63.7883	138.518			2.60583	-8.36537	14.9833	0.823592
	-35.9036	69.3452	133.644	204.234			-8.02578	-65.3593	9.2573	1.13963
	143.498	75.3525	155.578	11.5833			-1.50683	11.2421	-56.4356	1.27975
	110.786	70.2353	94.8047	95.3402			-13.9368	17.0582	-13.8246	1.24495
	62.5612	88.1545	105.159	132.76			-3.62557	9.40338	-50.4316	3.40793
	74.6548	96.2563	90.4603	126.369			-7.46294	12.5632	2.529	6.27963
	48.7674	-12.3045	126.341	145.414			-15.3407	-2.40622	44.0336	1.50232
	59.7568	87.3464	118.67	122.469			31.5529	-3.06923	41.9248	0.993562
	67.4456	86.3457	121.408	109.419			-12.6051	11.4053	27.9323	0.958933
	83.4546	93.2533	78.5604	144.491			41.3235	16.3566	46.9224	2.46963
	28.4577	107.216	89.0261	136.117			-10.1144	-7.00043	14.2936	-27.456
	58.4644	72.2726	75.2523	341.66			-8.37843	8.54834	-73.0279	-1.57934
	49.6788	83.7444	125.456	167.301			-94.2107	9.23574	64.2465	3.24076
	71.5787	92.2516	93.1748	139.369			-11.5785	-34.6705	23.3598	5.35064
	63.6779	103.347	98.3469	140.629			-3.69246	47.6042	18.3242	4.30735
	124.404	89.4356	106.341	122.345			5.89323	13.5671	-8.245	59.3493
	36.4669	97.2351	166.451	266.382			-6.35633	4.62059	-14.6307	67.3307
	42.9346	106.235	125.67	122.625			-21.4069	-3.35636	-42.4633	0.24535
	56.2407	82.4582	-73.1357	119.379			33.6049	-2.4603	6.34624	-0.14567
	85.7636	68.0358	14.3461	139.467			-136.042	87.3597	45.3522	-46.245
	68.3562	-9.93057	126.88	65.874			-0.69735	22.5335	11.3568	-5.35483
	50.3057	84.2356	106.215	78.3291			-1.00563	-13.6024	13.672	-33.2369
	36.3568	90.2055	119.325	147.327			-13.5068	7.02492	-37.3452	-128.508
	76.9776	86.4232	124.685	155.568			-52.4694	8.40692	4.30452	3.69356
	81.6558	78.2535	101.503	138.865			-19.5049	10.3069	30.352	2.46024
	83.7654	90.2536	85.3468	144.235			18.354	-128.347	-83.2463	-27.2341
	90.2686	83.5704	68.3578	129.612			43.4068	-2.30682	23.4084	14.2496
	65.8764	82.0368	149.128	175.546			136.274	-21.8151	13.4503	11.4067
	62.5899	79.258	133.026	287.913			88.368	1.44875	-41.3457	31.3059
	61.7825	76.2009	111.605	302.838			-37.3068	-11.3572	35.2467	-19.3486
	59.7651	174.499	94.4508	166.952			-24.6049	5.20458	26.3303	5.34063
	75.7534	89.1524	82.4379	109.652			13.7702	-18.3854	-33.7132	-25.3593
	68.3469	88.0958	143.231	85.8756			-15.3496	-12.4205	-90.4624	1.00042
	77.5785	92.4636	155.47	103.015			0.652179	13.0693	-21.77	105.705
	91.0865	100.403	104.025	-81.8257			-19.7441	-9.40683	-20.4922	-52.3536
	34.6876	75.5783	137.303	127.832			6.23673	-12.4034	9.30239	11.457
	75.7587	101.603	91.667	116.242			3.58545	146.222	18.3593	-26.2495
	186.257	87.2457	98.2305	146.913			-4.74326	9.3582	56.3059	-19.324
	71.5469	63.251	133.84	147.752			-7.3464	-5.27923	28.2406	7.30562
	41.6872	98.4535	126.504	183.637			-3.68636	23.5613	59.345	25.9524
	64.954	84.5872	138.529	125.368			14.8534	45.8654	-10.4693	33.4123
	74.4506	118.568	146.137	136.795			2.59642	86.3347	-31.5535	0.248335
	52.3649	81.4543	75.1351	-33.5568			-4.67698	-42.9435	-58.4212	-31.3446
	32.4579	186.255	122.605	123.76			8.34058	-26.4673	31.2246	4.45833
	41.4568	109.565	107.356	121.669			-3.67923	5.94223	43.5843	6.25407
	76.4469	93.6798	111.556	116.569			-16.3058	4.60295	38.2481	29.1684
	-51.2236	79.8035	283.569	96.3481			-9.45853	36.0825	55.1327	-23.3475
	68.8745	78.3549	123.76	128.306			18.3407	-33.6072	-21.2354	11.3574
	58.7803	84.4587	97.1479	128.35			43.3459	6.34065	108.259	24.3486
	65.3408	76.6746	86.2134	122.568			-1.76532	9.45028	12.4326	-15.3594
	49.2351	72.7683	99.1583	126.804			7.35637	8.2832	-37.6405	-47.4039
	66.1431	83.6694	76.6318	136.368			-16.346	-0.82424	53.2491	17.3485
	63.1443	91.5683	143.316	133.236			-27.3473	-12.3069	22.7013	9.45949
	88.5687	79.3516	132.572	121.042			-38.3546	22.4703	24.0217	46.3495
	52.6753	84.3456	109.025	141.46
	47.354	92.3703	165.622	119.369
	63.4568	93.6504	152.539	132.305
	69.3254	85.5978	125.528	174.867
	72.5643	75.5471	110.702	138.252
	52.6683	6.34879	129.942	18.6348
	48.2355	97.5644	137.973	126.335
	65.9066	85.8705	146.054	134.307
	63.6358	67.4603	95.3306	112.341
	60.2634	93.7035	106.604	128.365
	74.9755	99.4683	161.578	132.043
	73.7695	103.871	149.231	136.306
	55.1865	115.598	154.382	117.393
	43.6875	96.5697	96.3497	116.494
	32.5786	133.547	341.705	129.469
	51.5858	82.4694	118.237	124.546
	60.4056	81.4561	139.663	136.308
	54.7893	8.45636	109.358	126.199
	64.7842	65.3453	74.8363	142.654
	46.2578	84.3435	83.6604	140.356
	72.6865	94.6983	134.191	101.526
	83.2741	106.346	141.736	136.404
	39.4694	73.6925	127.849	144.624
	89.2609	93.7925	136.924	129.101
	44.6548	87.2354	125.789	135.498
	35.8955	80.3623	101.547	142.271
	92.5734	121.494	110.478	89.3459
	29.157	94.4874	123.746	95.1583
	33.5757	101.646	111.574	166.345
	42.3575	95.2573	84.2396	154.398
	64.9025	63.5743	93.5704	136.712
	95.3684	77.4363	66.8048	107.355

## Sheet: 2n
Δ Baseline rate (%)	GRIK4	RS									D2	RS
Laser power (mW/mm2)		0.65	1.3	3.5	7							0.65	1.3	3.5	7
		6.28	-2.48	-7.75	0.38							-1.30241	13.5307	2.88587	-12.2943
		72.31	32.66	4.48	12.1							6.19015	-7.56511	8.78239	9.96913
		10.68	-9.6	21.51	-13.8							-5.18147	5.2489	-2.95089	-6.35694
		-3.53	10.8	20.18	17.36							-4.04381	13.1984	1.53662	-2.77204
		-45.87	-41.65	8.72	24.85							-10.6136	-1.45615	4.30257	-17.3827
		-8.57	-13.93	-24.06	4.08							7.46198	10.0144	5.84428	8.49646
		1.16	10.1	-6.24	-3.83							-2.90452	15.7778	-4.47118	0.725013
		-1.26	4.28	2.33	20.77							-10.6675	-5.54022	-6.08163	-10.4397
		-1.14	-1.04	-6.33	-12.08							4.08103	16.0804	-0.839294	20.5494
		-9.48	-2.77	-13.18	-9.57							13.8905	32.2304	37.644	49.0523
		-30.13	-8.81	-7.27	-0.64							5.79116	4.65791	-1.70834	-0.723203
		-6.55	-2.61	1.1	-8.95							5.65331	16.861	6.2234	11.3501
		-5.5	9.12	-9.6	-10.85							-1.14169	-6.15358	-33.4602	-28.0014
		5.82	8.37	-7.82	-11.4							18.4041	22.9225	17.4492	56.9273
		7.39	31.85	5.77	41.81							-5.00612	-33.2161	8.1646	38.4241
		-25.74	1.44	-4.55	39.63							28.0351	-4.40913	-8.60901	-2.72158
		-9.71	-4.64	3.41	-8.82							8.68086	-6.83404	-5.23907	-10.7642
		1.27	-10.68	6.27	6.41							-9.37662	-2.1271	-2.5232	-1.20981
		-5.91	16.6	-10.12	1.86							-7.73404	15.899	-1.33737	5.30594
		2.11	-0.63	-5.75	0.64							-4.47644	21.1063	9.52636	33.8291
		3.35	2.18	-4.67	0.83							-14.8262	5.18318	20.77	34.6512
		-5.51	-17.4	-17.39	-1.65							13.4057	-10.8135	2.90751	18.6947
		-8.44	1.58	-8.22	5.63							1.02591	25.5202	-4.95624	-9.84687
		-3.26	-24.2	4.74	3.97							-18.9746	15.1718	-22.2531	-16.6938
		6.54	-4.93	8.2	-1.7							34.8289	8.10244	22.1165	6.21002
		-51.48	-24.18	49.74	19.63							12.1637	-8.24782	-12.156	15.0258
		-18.56	-37.45	-22.74	4.15							-12.4352	12.2974	6.20704	28.7241
		11.44	5.31	4.22	-7.62							1.43739	45.4282	60.9821	103.521
		13.38	-1.35	-1.6	6.1							4.01967	2.90181	7.94029	0.848438
		-2.33	-14.45	-8.56	2.34							2.3808	-9.86526	8.37006	3.29832
		-6.64	15.32	-15.32	-34.95							-13.8891	4.19671	-13.8519	9.29202
		3.94	-13.67	23.43	-0.77							-2.44748	-1.5511	-11.135	-8.07499
		28.7	15.61	-9.65	-7.73							-1.71413	-3.55674	9.51409	4.57673
		13.59	1.18	1.04	11.37							-7.79511	6.55712	33.3058	41.2648
		0.94	-6.27	4.19	-8.84							-3.11586	-7.34174	-10.2235	9.97512
		15.76	1.16	14.46	2.5							-0.571303	-8.84578	10.6878	-14.182
		6.79	8.03	16.35	-3.97							17.9227	10.5264	-29.6944	-9.55856
		-0.51	-7.32	-1.41	-22.61							-13.2661	17.3708	-5.04248	1.85841
		-13.55	-2.42	-1.79	-4.45							-1.33312	-17.1117	13.9106	23.0094
		-0.14	-9.2	-7.34	-0.61							9.50666	20.0058	-0.870799	22.8978
		-13.54	-3.63	0.42	-8.45							-15.7821	18.6679	-14.0279	-10.1161
		5.54	8.86	5.29	-11.92							3.36796	-13.4372	21.4183	13.4169
		-16.5	-28.31	-13.72	-8.39							-1.67345	-9.83984	-52.6523	-32.2472
		-5.79	-7.4	-10.8	2.82							4.91155	-13.4439	-1.36445	-3.98051
		-3.66	-21.99	-4.92	4.07							33.8031	4.0173	23.2991	5.1231
		3.57	1.46	3.52	-9.95							41.7648	6.29573	-47.9531	10.0792
		-5.87	-9.59	-13.3	-5.82							-9.42027	9.31667	-14.1064	-2.86177
		-23.82	-3.53	-14.96	-19.76							7.75267	-10.6291	-5.14481	-0.212258
		1.87	8.81	-11.13	-6.79							12.9583	22.0014	-8.5809	-29.3668
		-0.82	-6.06	-17.88	4.88							26.5968	14.0259	-9.12071	-26.9122
		7.66	1.77	6.11	11.5							2.80293	-13.8136	21.2345	3.9325
		2.24	-9.68	2.05	0.66							3.25615	-8.98661	-22.0123	-8.36486
		-3.01	-0.97	5.54	12.94							-16.5851	-11.0445	26.083	-9.67997
		-7.77	-1.44	1.29	1.33							-17.0673	24.5204	-19.5637	-15.9029
		-0.24	11.64	-0.01	14.93							3.29078	21.0887	-18.1604	34.4333
		-4.79	9.82	5.92	-4.69							3.35849	-12.2666	15.5457	1.10392
		-3.89	2.36	9.58	8.11							0.562371	8.78088	24.5298	47.5992
		-3.15	0.36	-9.59	-11.14							-8.07612	-3.60716	-2.09294	-1.59685
		8.42	15.22	5.17	15.62							-0.632619	16.2335	11.9999	-6.88688
		-10.73	1.88	-7.17	-4.11							18.6292	-3.36659	10.6702	-6.42554
		2.25	-21.13	1.17	4.75							18.6372	-0.601205	18.3051	3.39485
		-2.78	-1.15	-12.95	-6.23							12.2138	-1.19995	10.3622	5.91667
		15.06	-18.11	-7.15	-11.87							-7.70328	2.31032	1.53113	2.23219
		-6.18	-8.02	-2.74	-7.8							14.9348	29.2416	8.37077	20.859
		-31.8	22.64	-7.98	-16.57							1.57475	17.2496	-19.8917	10.467
		19.88	-1.68	0.49	17.44							5.50027	7.77409	-3.43877	5.4161
		0.49	-2.93	-2.08	-12.88							0.606404	2.67723	14.1294	6.67854
		-31.58	-7.88	-24.8	-35.8							-6.55032	-5.5625	3.77918	-23.435
		-8.93	-6.14	5.95	-9.88							-12.5581	-31.4693	0.513506	-6.13173
		-0.53	1.24	-0.22	23.88							-7.82754	-4.62135	-9.43539	5.37067
		-13.69	-7.6	-13.26	-27.68							-5.9248	-1.55859	-0.510612	-5.14477
		0.72	8.54	1.65	3.33							-27.5242	-18.6613	3.05905	17.3911
		-2.07	8.17	-10.86	7.82							7.50293	14.0004	-3.31059	14.5276
		17.23	0.09	7.98	-5.43							-13.6842	34.5232	18.5755	48.1082
		14.14	4.15	1.7	14.58							9.56258	5.30418	3.59179	-13.3841
		-21.12	32.28	12.46	-34.63							13.8899	-16.1353	-3.5841	24.9748
		22.28	-3.1	4.56	34.34							-9.56191	-16.5141	-28.8523	-13.7599
		2.76	5.87	3.78	12							-10.5603	22.21	-25.7058	0.539171
		-0.59	-7.01	-11.14	-4.73							31.3461	3.00165	74.7111	96.3277
		-23.1	28.47	2.96	-27.21							5.8593	-8.86185	-8.36625	1.36973
		-2.91	-20.71	-7.4	-2.12							-4.20336	6.94171	-17.9438	-21.6473
		-6.34	-5.45	-6.79	4.33							12.1616	15.4118	18.135	4.90479
		-10.11	11.62	-24.59	-8.34							0.85328	2.34629	-1.30216	2.53831
		0.34	-5.1	-5.76	-6.29							20.5578	-2.8475	12.1007	-2.1758
		0.31	33.86	-5.3	31.91							4.72665	0.905892	0.725184	8.64689
		11.01	2.09	10.32	31.3							-1.18054	17.7228	-9.17884	-9.26105
		1.56	11.13	-17.53	-27.55							-0.705137	-19.4283	11.6485	-10.6399
		-0.78	-14.16	-24.51	-13.89							-3.64069	2.13089	-5.23451	0.0361045
		1.63	-4.98	-11.23	-28.48							-5.53761	7.50425	4.82328	18.9894
		-27.64	-2.47	-24.05	-15.91							19.0074	9.44171	-1.47158	-9.53422
		3.53	1.78	18.61	-25.81							12.005	7.84887	-7.88517	-11.7258
		-2.73	-14.7	-0.34	21.66							-4.8017	-13.9275	-4.69559	16.4528
		-6.92	0.41	2.72	-1.18							-6.89184	-15.8013	-0.835027	3.07692
		-25.68	-13.58	-26.92	-24.78							16.1757	-0.73241	-14.4743	6.01109
		7.21	1.29	-10.46	-19.19							11.8352	-2.81986	-11.2386	20.9765
		7.89	-26.47	0.93	-9.27							-0.0673527	-15.7545	-12.7171	-40.1073
		-0.07	-1.57	-26.13	-40.25							29.5464	9.52791	-8.94332	-14.6382
		-27.22	-12.05	11.14	20.87							26.649	13.1841	-34.8656	31.3805
		-3.72	-3	-15.73	-20.38							12.0356	20.2325	21.2707	6.88812
		11.16	6.1	-14.45	-22.29							-0.944986	-3.61288	6.04562	-2.3824
		2.11	-4.97	-6.2	5.9							-16.1142	-23.447	-6.2007	-9.88788
		-3.76	7.9	-3.69	27.67							33.4038	55.8817	13.9552	56.1005
		-22.5	-3.16	-8.76	-25.74							5.65624	-7.33082	41.3418	33.7981
		-3.9	-2.6	-0.32	-8.02							-5.39463	12.7714	34.7855	-4.98137
		-0.43	3.31	5.85	1.83							13.9023	9.28583	26.4898	37.4135
		-8.62	14.26	-3.31	-10.44							-0.0687805	15.3845	-1.25275	-16.485
		7.46	13.47	32.69	19.77							24.1269	-5.85299	23.1985	3.32201
		-2.07	-5.52	3.11	-12.21							10.4452	19.1075	72.5638	32.8745
		14.47	1.83	4.14	-12.85							11.1129	-9.48378	13.4857	26.8405
		19.46	-2.52	-7.82	-10.89							1.61587	3.07958	3.25787	10.8185
		15.47	-7.05	8.75	6.59							7.97562	18.6837	30.5285	80.3762
		2.29	-0.4	-1.68	7.58							-15.7808	21.6238	4.5262	60.8425
		5.69	-23.15	-2.46	-16.17							3.91365	-9.68479	-8.19	0.153128
		14.23	1.64	-1.36	-13.73							-1.57426	11.0663	-13.9366	19.9754
		-11.1	7.75	-4.17	14.72							-1.58814	2.56126	1.44808	4.40584
		5.8	-2.29	-0.83	3.67							-0.973055	-4.10098	1.89844	2.761
		3.23	22.78	7.06	-16.1							7.239	10.7252	-7.38484	-13.335
		23.13	19.41	-7.09	-17.65							-15.4531	-8.24451	11.0892	-23.9837
		12.52	5.17	-8.64	4.53							9.01559	20.1605	-1.39126	-6.21945
		-18.49	-7.72	-1.35	4.49							-4.90516	-0.695769	1.2108	2.91597
		6.97	-1.84	32.33	-19.04							17.7393	22.033	0.471159	5.71726
		-6.67	30.38	5.5	-25.33							35.0245	26.1667	13.5078	16.9645
		-0.24	1.93	-10.37	-29.16							10.9722	5.31368	26.0097	13.8084
		2.9	6.07	34.54	9.42							-6.82258	-15.5075	2.14308	7.31713
		2.1	-26.02	-6.71	2.92							14.985	-10.5494	-2.40827	-1.26209
		-5.35	-10.44	15.46	-24.27							-21.8708	-21.3579	8.52334	-9.75057
		-5.96	-7.88	32.66	-5.88							41.7364	12.0172	-16.2858	-26.0053
		-10.65	-11.31	6.63	-5.26							24.8671	18.6276	29.4658	14.9158
		8.17	6.67	-20.55	4.88							13.7655	1.04511	-8.70178	-3.58398
		-4.38	-3.7	20.24	17.89							14.1302	11.016	-10.996	-9.47563
		14.32	-5.74	8.44	15.77							9.01959	-1.8308	16.2957	1.94395
		-26.33	-4.35	-18.41	-28.49							1.47818	-6.88736	11.5692	-15.0651
		-14.07	-9.62	-43.16	-21.07							-3.40948	0.84549	10.4542	26.4941
		-13.5	-14.1	-7.85	-0.32							37.5066	-28.8524	-28.9572	6.79898
		12.76	-6.17	-18.79	-6.49							41.9236	4.36609	-0.651908	43.1636
		24.32	-21.01	-26.5	-9.47							4.79635	12.4404	15.4097	6.02179
		-9.15	22.47	-29.04	-14.66							-8.14688	-14.7345	7.65007	48.0813
		-0.41	21.32	2.34	1.63							3.09426	-8.23096	13.3988	2.65043
		3.98	-1.35	11.73	-1.25							14.1104	8.12225	-11.3827	2.55075
		-5.22	-3.38	-30.1	-36.66							-1.02335	-3.32272	21.3192	47.4411
		-7.14	2.86	-21.55	-32.16							22.3296	20.9395	33.3297	4.24872
		-16.71	-15.48	19.01	24.15							1.12488	0.354605	8.56144	-2.8771
		-1.96	-5.98	0.37	-14.9							36.5715	42.7104	81.0234	104.035
		2.8	5.76	-10.1	-17.7							-3.01838	34.094	13.994	-20.9086
		-24.02	1.9	9.57	24.59							-5.05514	-0.750251	17.5	7.94765
		-9.33	5.26	5.43	-1.91							4.51827	13.5832	33.5186	28.0631
		-4.46	-1.1	-3.14	-10.55							-5.70542	-8.23732	-0.881693	7.80567
		-3.53	3.08	2.32	-4.11							0.773314	-6.32187	1.75308	29.1534
		-15.19	7.87	10.24	22.93							-25.8224	-10.6099	5.78701	-4.64521
		3.82	3.41	2.93	-1.91							-6.61703	-6.22216	-8.94718	3.10136
		1.6	18.63	5.41	-3.03							-0.0645447	-3.66856	-16.9204	13.1422
		-10.03	6.52	4.97	1.06							-2.73309	4.7682	-7.7686	-5.28845
		-4.16	10.34	-3.81	19.2							3.26561	25.7078	-9.63251	-21.9726
		-5.12	1.8	10.42	-25.65							8.83519	5.27805	16.0938	20.3404
		32.21	-18.88	-3.96	-26.1							2.27789	2.09575	4.86477	-3.78777
		-6.71	17.27	9.55	11.09							-32.8344	-43.3464	-36.742	-50.2781
		-28.47	13.66	18.99	46.17							4.6312	9.96831	5.18704	1.96697
		-2.96	9.17	11.38	4.45							-3.64216	-8.01456	-10.1028	-0.400213
		-4.47	0.93	1.55	2.04							2.38841	-16.7373	-13.7384	4.0981
		-18.6	-3.67	-16.2	-14.73							4.23529	0.509334	4.80575	18.0468
		2.67	11.16	10.45	17.97							6.33832	0.71774	-8.20188	19.5956
		-1.92	-5.05	3.82	2.99							-23.1868	2.36176	30.4134	53.4676
		12.56	-1.42	-2.4	-8.03							-12.3236	5.67225	30.9269	38.2504
		-15.6	12.16	-4.25	-5.89							0.0227589	12.6811	30.8185	17.7283
		2.37	-4.71	-8.29	-2.55							-0.458047	10.4327	6.29634	10.8875
		-6.16	-11.2	3.05	-18.43							-27.8363	-24.5233	10.7127	14.5942
		16.88	17.41	-29.36	-17.5							-12.1792	-9.66213	3.45672	17.4511
		-8.64	-9.44	-13.25	-22.51							-0.327419	-3.24094	-5.25913	13.0404
		-18.09	27.97	10.75	18.18							8.57917	-15.7045	-14.3703	-2.4775
		3.95	-4.93	-20.44	-26.21							-5.73385	-4.14973	-4.79215	3.15806
		6.28	-12.96	-5.03	-9.75							0.554319	-6.48822	-5.59617	-1.90302
		2	-5.82	2.71	-11.09							17.1524	15.6804	9.77813	12.4491
		-39.9	22.87	-23.88	-33.23							10.1822	-11.8676	18.2659	8.21879
		-9.44	12.32	9.94	-2.97							-7.10351	-20.1791	30.2962	-17.6535
		-14.42	4.86	7.32	11.3							-1.98549	-30.9189	-19.1943	-12.6091
		-13.17	3.14	1.64	-12.58							-1.27611	13.5983	4.0712	13.599
		-1.44	-2.3	-2.12	2.17							-14.1362	68.2649	55.9639	36.715
		2.64	-12.16	2.99	6.35							24.0795	39.1612	35.5116	27.7388
		31.04	8.52	-11.09	5.48							-22.9395	-18.6896	28.3723	37.5818
		14.91	-2.5	12.27	2.24							4.9573	-6.2759	11.1505	9.82081
		28.83	33.86	18.56	-36.97							-3.36138	-26.7382	-13.0024	-23.0626
		8.24	1.4	-15.13	-18.72							-2.95475	3.12413	1.06611	-16.9181
		-14.25	-15.64	-12	-34.75							-5.25584	-4.4322	-18.232	-21.4708
		15.35	4.75	10.09	-19.44							4.21129	10.7357	-5.22422	11.524
		10.7	2	-15.18	-36.5							44.0216	2.14349	31.7039	-5.13049
		-0.32	5.06	-16.07	-18.4							-12.13	-13.5197	-7.95708	-19.2787
		-7.85	-4.52	-16.85	-23.16							5.74958	-2.85997	3.63928	-6.11579
		4.91	-19.28	-7.81	14.38							-6.28242	-15.4307	-15.6131	-15.632
		-60.36	-10.53	-36.31	-58.78							7.74232	-12.1818	-14.0402	-2.35365
		11.86	3.12	-4.91	7.21							0.515162	0.119738	12.1525	12.5285
		0.1	-11.08	5.05	0.87							-4.31126	-10.6369	4.85617	5.71396
		-23.26	19.62	-9.09	-23.68							6.20504	2.50242	5.98499	1.4508
		35.24	13.96	21.62	14.44							-0.677901	-12.6892	-1.92654	-9.24735
		5.75	-29.19	-4.3	5.16							-30.2115	-9.06209	-6.47132	-0.696456
		-7.78	-5.63	0.35	-16.07							-12.7795	-22.3217	10.6567	3.61059
		-1.96	-12.75	-12.91	9.4							-2.79239	-14.068	3.80966	1.84354
		9.85	5.16	39.44	3.61							-2.25834	-7.31478	-1.01842	-2.4188
		2.84	13.68	9	14.67							-6.20194	0.199048	-9.38693	-1.26011
		-18.93	-3.99	12.37	-9.06							-16.2048	27.7672	-0.240028	29.6219
		31.77	-36.58	4.66	7.91							-22.3955	1.77192	11.3533	-3.32696
		45.08	-27.15	8.14	42.76							-12.1016	-0.268455	-9.02912	5.64077
		3.71	1.55	15.1	-5.37							5.9364	-6.14376	-5.22392	-2.484
		-26.82	11.05	-5.53	1							-13.927	-10.3975	22.6363	35.1537
		-9.35	-10.07	-10.89	-8.1							16.112	-18.4154	-12.7421	11.5283
		19.92	-0.21	-42.76	-24.85							-7.70861	13.1402	11.4286	32.1094
		16.15	-0.36	0.08	6.06							17.6251	22.961	35.4348	31.0318
		-1.42	-22.71	13.51	1.72							-5.57335	0.386539	33.2631	0.614423
		1.54	20.82	16.98	8.19							-11.3212	3.55323	8.72708	3.7424
		9.4	-10.59	-33.4	-55.88							-17.3487	4.9906	14.4572	-36.3827
		49.63	-23.54	37.29	2.95							25.4928	1.44147	12.0828	-2.44712
		10.93	11.28	3.76	20.54							17.6574	33.5082	31.6218	-7.12994
		2.56	0.31	-12.16	-11.72							8.37371	3.7407	1.06323	7.21201
		32.28	-2.23	28.3	29.63							15.3837	3.69892	-32.1022	-28.1395
		0.77	-7.93	-20.5	-23.27							-8.79861	-18.8827	3.90244	-16.0585
		-0.42	11.71	-12.24	-6.11							16.1546	3.53584	39.9444	9.47566
		-27.96	-0.82	-16.84	-37.33							-2.91795	-6.07063	1.13382	-3.66057
		-1.24	-3.17	-29.03	-38.22							9.33393	-5.77615	14.3909	18.8724
		14.38	2.58	-13.7	-35.32							-12.2818	-9.0814	26.4233	11.3809
		0.59	10.01	22.54	24.54							9.90912	3.6231	4.91439	10.1216
		1.95	-8.04	-14.83	-9.11							2.2307	8.02505	5.28131	6.09286
		-4.87	5.62	23.17	13.26							-2.59541	1.1081	7.66837	-0.241419
		-2.85	-2.16	-6.36	-9.43							6.12306	3.56627	7.58543	-1.88076
		-9.24	-6.33	-3.66	0.81							24.8969	1.16018	23.4793	42.1054
		-4.22	-38.37	25.02	16.36							2.0714	-28.8622	-6.61472	11.2418
		-23.22	-22.45	-70.49	-39.38							2.26343	4.20968	6.3971	7.3513
		14.13	21.52	11.38	-11.31							-2.79486	-5.58175	-9.67565	-5.09023
		-6.43	4.04	-4.51	-16.76							-10.7515	-9.3953	-2.91259	-8.11241
		-2.34	7.38	7.22	6.68							-1.93929	-32.1547	-15.5298	-29.759
		0.84	8.99	9.58	4.86							19.6998	25.2489	22.8467	6.72791
		-14.35	-7.8	-5.67	0.43							25.0739	-2.44514	-2.67557	8.93187
		19.32	4.02	7.02	5.08							11.4107	4.68425	-20.7455	9.88379
		4.86	-40.52	-13.93	-0.55							1.21966	-1.98545	17.349	19.0599
		17.64	6.51	13.31	34.74							-6.1838	0.224294	-21.4752	-23.2423
		0.45	59.11	3.59	2.77							-11.0468	35.473	17.5415	17.2841
		0.25	-25.02	-10.51	0.76							3.58074	5.84713	25.8079	34.0972
		-4.19	-4.73	-24.6	20.17							-3.47288	-9.22456	4.13756	-9.49488
		-5.67	8.57	9.07	18.81							1.48624	-11.7369	4.20541	-6.71737
		-15.85	27.61	9.66	-2.24							-0.354755	-15.3913	-14.2292	14.6723
		-4.28	48.05	89.36	3.01							30.657	9.37588	-3.83069	21.0078
		3.25	2.62	-2.8	3.81							15.014	20.387	12.1991	-1.33183
		-4.35	10.59	5.94	-4.1							5.8779	-0.559615	7.67915	13.3047
		-11.78	3.39	-2.13	-2.41							-16.0717	-2.25324	-18.1632	-15.2502
		-2.55	6.68	-24.34	-7.09							19.8972	32.5985	5.11413	1.37708
		47.39	22.26	42.92	6.97							-14.606	-6.29367	-14.9431	-29.2152
		-3.58	-19.75	-38.03	-31.75							20.33	2.07523	-20.9686	27.8154
		-21.12	26.52	-4.21	1.23							-2.85641	2.99305	12.8983	1.12691
		19.44	15.74	10.08	3.87							1.51805	6.59026	-3.99313	0.91742
		16.97	6.41	36.66	25.25							2.85811	21.3365	8.15685	13.4383
		0.62	-13.22	-8.43	-4.18							-11.0056	16.4007	-4.60822	4.04592
		-4.4	-14.64	-23.85	-28.8							-6.79225	7.7753	-3.0104	-2.31048
		-39.58	-21.49	-26.32	-34.33							14.6924	4.18943	13.2024	12.2413
		-1.06	-19.66	-34.18	-28.03							0.983509	0.688879	9.4218	7.48416
		7.99	9.36	10.96	19.06							-8.00769	-1.54725	2.42107	1.30977
		-12.42	-4.93	-6.58	26.01							-9.27616	9.10718	0.503788	-2.15194
		5.53	-8.58	-4.31	-11.17							-10.155	10.8385	-10.329	20.1753
		-1.43	1.71	-5.91	-9.27							0.762854	10.8596	4.54793	3.99742
		-16.86	-12.54	13.38	0.21							-2.147	-1.05171	5.29471	-2.17391
		-31.34	42.76	-4.4	-14.87							-4.17208	15.9016	27.1344	41.1994
		13.94	2.09	32.99	17.59							-3.16743	8.66081	-19.957	-26.1851
		-0.37	-9.11	10.57	-2.23							4.94864	-6.11063	-1.37971	-5.43235
		2.14	-6.68	8.69	-7.27							3.31325	1.64635	8.25561	17.5676
		-11.97	15.47	-34	-22.63							-5.29384	-5.17708	4.52845	-8.80826
		26.46	-10.47	29.5	23.56							0.933424	2.9353	9.49081	-6.85154
		-6.15	-17.04	-14.8	-7.95							-0.0943208	6.16972	15.6	11.1178
		-21.83	-2.74	26.42	25.28							-8.34736	-5.26731	3.76155	16.055
		5.19	-4.96	-11.61	-17.19							5.67115	-0.220682	-3.55253	-8.54758
		-1.83	-12.58	18.17	-19.78							12.791	7.16193	18.815	16.963
		-23.01	-9.29	-16.52	-25.64							31.1256	-14.2302	-14.6707	37.6329
		-4.88	-7.97	12.16	9.55							-5.81127	1.58928	-1.77023	10.5442
		-25.79	17.78	9.17	14.61							-16.0849	5.22331	-11.0288	-24.4466
		-25.88	-9.57	4.95	5.01							-40.8119	-36.3026	8.2407	20.5569
		-15.82	-14.53	-15.49	-37.19							-8.89653	18.2519	-17.2552	37.7889
		7.05	-7.04	-32.85	27.73							0.696219	-8.88477	3.19622	15.2525
		1.61	3.16	-3.12	14.56							6.8783	-2.8995	-12.5023	6.33752
		-1.53	-0.64	2.3	-7.99							18.4978	-24.4939	-6.19394	-12.0725
		5.62	-17.46	-5.98	-16.07							2.80788	13.9131	-16.8369	-16.0411
		-19.06	0.63	-34.93	41.21							12.1044	3.05478	-4.95609	-0.0370434
		-4.35	-10.8	-38.94	-19.45							7.08027	-2.86379	-7.11403	-5.10895
		-17.33	42.16	20.33	-0.66							19.3131	0.444468	12.9093	21.9604
		10.07	23.47	-17.96	-12.74							1.98008	-14.7482	-6.994	1.51924
		-10.26	19.85	-19	2.58							0.390611	-4.52599	0.522969	-1.07176
		-9.79	-0.38	-12.18	-20.1							21.4294	16.3234	-8.03405	-7.81243
		-11.29	-17.28	-39.67	-43.21							2.56001	0.118865	-1.91131	1.36372
		4.25	-1.64	-23.41	-12.09							-1.03939	3.17949	-13.0135	6.41892
		-18.54	-25.48	-24.31	-10.32							-17.8741	-2.20966	-11.1251	-15.7773
		3.58	6.19	1.45	3.27							-2.71274	9.84089	8.56673	4.53284
		-14.29	-30.24	-42.08	-83.95							12.4725	-1.44235	0.537151	13.2917
		3.71	6.26	44.02	1.36							12.9109	9.36306	-3.74896	16.7519
		-0.55	-8.99	0.08	-6.67							-1.46019	7.09233	-7.40525	-4.75848
		17.4	-10.81	-5.52	-8.21							9.78613	28.8697	16.2333	19.6717
		7.02	-2.75	13.74	12.65							14.2265	47.2102	29.1366	1.79018
		2.56	-0.74	-5.3	-6.89							-1.97633	1.57907	-9.97716	5.72342
		2.36	-9.99	-30.5	-6.31							-9.89432	7.62364	5.29902	-0.868122
		-4.66	7.06	5.73	6.68							-6.60734	4.05949	-10.5402	3.18344
		-1.77	5.25	10.47	8.41							16.8721	32.3772	-8.99954	17.7167
		3.92	16.63	-5.25	-12.5							2.02093	4.76587	-6.33388	14.6284
		-2.56	2.98	4.91	0.95							1.6511	-7.73148	-6.19513	5.10187
		32.65	22.97	-34.2	-8.46							-3.47441	0.985095	4.0983	13.5373
		-6.65	0	-9.65	-14.77							-3.67697	-0.281395	-14.9605	-15.1758
		-5.11	-10.42	-1.04	14.23							-2.18399	-3.65943	-0.396382	6.1967
		9.14	8.67	-25.75	-34.03							2.46736	-2.61881	0.852336	4.01051
		-4.35	23.42	8.25	-21.27							7.36907	1.48967	-15.8973	-7.75202
		48.88	-24.34	28.98	23.77							-2.96238	-20.0359	7.12819	-7.14838
		-38.41	-19.27	9.14	-38.81							-2.59392	4.94536	8.77474	6.09303
		-24.86	-16.2	-6.63	-39.55							29.1889	18.6455	-20.232	22.316
		0.69	-9.72	-19.8	-18.96							-4.45527	13.9997	-22.2138	-6.79727
		-9.21	-16.96	36.18	-80.07							13.0303	-7.96453	-3.03624	0.646458
		3.05	-2.72	-15.74	-27.02							6.4124	-5.97366	17.1078	-5.13594
		5.21	21.25	-25.44	-4.82							12.718	24.218	34.0205	7.12205
		0.08	-2.95	4.11	-14.88							-5.17744	-2.14587	63.6975	53.7891
		-27.19	-17.52	-27.89	-58.05							-16.5999	-17.1973	-11.5779	-6.12125
		9.93	-27.32	-10.92	-24.71							-9.39211	11.261	5.64333	7.07912
		5.97	1.1	39.74	-9.59							-1.51801	1.95329	14.9079	-12.2718
		6.77	-10.91	-41.39	-16.16							24.6756	-14.3942	1.53723	-4.51033
		8.3	0.55	-9.56	-22.58							1.711	4.18504	-4.30914	1.18876
		15.52	-61.96	-34.14	-28.98							-11.8946	23.3431	23.6917	-11.0191
		-5.06	-4.45	-11.52	2.94							3.37464	-11.928	0.291031	-9.37573
		17	-2.1	-1.05	1.38							-25.9009	-7.66466	-19.9643	-4.05611
		9.15	4.8	-5.65	1.71							7.76525	20.4157	24.884	-9.52002
		-8.05	9.95	26.11	-28.76							18.7096	11.8672	8.80926	8.88274
		-20.7	-4.78	22.13	3.99							8.80532	-4.0463	2.20868	-7.49005
		-3.31	-6.64	3.28	12.89							10.603	7.24881	20.7714	16.8777
		46.48	-14.01	13.64	6.85							10.4481	-4.4087	-19.2162	3.5195
		7.27	0.71	-17.07	-10.05							-15.1301	-36.9582	-15.2202	-11.1967
		-9.07	11.89	11.17	-1.55							-6.06963	6.32294	5.66105	1.4081
		15.24	17.26	20.44	13.69							24.1828	33.527	14.4084	30.7567
		16.99	11.1	-14.33	6.06							9.0023	16.6293	-2.90822	12.9567
		-5.65	24.09	-17.69	-25.34							16.8369	-7.21246	-0.714418	0.365372
		60.27	4.89	-6.49	-3.18							0.964431	4.55622	1.11848	-9.08286
		-27.05	18.27	-15.19	-24.9							4.60033	4.91332	2.96256	-19.6341
		-12.57	-8.29	-4.38	-1.38							8.00685	11.212	-14.4501	4.70895
		10.59	12	13.17	-11.63							-2.49726	14.5402	22.6828	-7.06129
		-1.78	-10.67	2.48	-2.67							-9.50553	-1.31588	23.8544	15.2672
		-4.01	-15.74	7.01	16.45							-1.11442	-14.269	5.4166	-0.201682
		8.28	26.98	-18.45	2.48							-5.30958	-7.0225	-13.6801	1.19838
		-7.45	-17.68	-17.25	-6.12							0.554634	-5.22279	-1.94715	-0.56276
		58.47	-0.72	-28.53	-1.6							-4.89879	-15.4112	-20.8167	-10.3396
		6.72	5.27	16.18	40.51							5.29799	-5.62439	-9.65824	22.6047
		0.5	15.53	6.65	-16.75							11.0635	-18.8849	7.54005	16.1838
		17.23	1.3	-15.6	-0.06							4.91693	-7.54584	-4.61372	-13.1231
		-24	-2.79	-30.21	-53.26							-1.89288	-0.825181	-18.7712	-16.7015
		-7.69	-7.47	-8.9	-19.29							-15.1431	5.39404	-22.2615	17.4652
		3.81	-11.69	-9.8	-11.2							-38.1305	-5.31775	2.0466	19.2156
		18.92	-14.7	-11.05	-15.74							17.7774	11.4034	34.72	21.8291
		8.82	-6.82	-17.28	-18.82							4.23147	-22.7156	-0.136079	-17.17
		-7.1	4.82	-6.14	0.37							13.0216	-37.3941	7.78383	-8.00866
		54.65	8.11	55.71	-11.27							2.05121	-9.01174	6.61692	-8.11696
		-0.4	-5.62	-3.46	-4.7							9.17145	21.1062	11.447	7.50219
		11.39	-2.14	15.63	-22.34							-0.584143	-5.56392	-5.87973	-8.76409
		-10.44	22.12	20.04	5.49							-23.2409	40.2329	7.88762	37.3028
		4.25	2.24	-1.07	0.19							-1.41131	-5.44485	-5.42793	16.563
		-0.21	6.42	5.61	-2.89							19.9269	-15.2978	20.4369	-7.84487
		0.01	11.98	-7	-2.45							18.5609	9.10977	9.32375	12.8919
		5.02	-2.04	-4.24	-1.21							-19.7568	-16.9182	-14.4921	-29.4295
		-8.74	11.74	-4.35	6.82							-43.6415	8.73903	8.62434	-16.181
		-15.07	-4.1	-19.32	-25.48							5.77088	28.3464	23.2811	10.4983
		6.62	8.85	-17.24	-15.45							-10.1147	-0.298126	12.0933	-1.94069
		-4.31	9.62	1.81	0.91							-1.4783	-3.21913	1.03786	-5.3602
		-12.97	-9.11	-12.18	-14.91							-24.1911	-6.73765	-0.52723	-4.18073
		4.35	6.87	6.38	-1.35							-30.3204	18.9643	13.1736	-0.807026
		74.57	12.55	35.66	-24.53							8.96918	-12.0631	10.0093	-6.3121
		-9.81	0.29	-4.64	14.33							-20.7475	5.39155	2.10131	-6.47251
		-1.79	1.02	-6.7	-16.94							-22.5482	-34.3614	-52.2446	-3.46088
		-21.89	-5.58	-4.98	-31.77							-17.5889	-2.35644	-0.0590578	-5.16457
		-6.14	-28.28	1.22	19.26							-10.1377	-7.40434	6.08232	3.1519
		28.88	13.06	24.47	-42							16.9864	-30.6255	-17.7926	18.854
		16.13	54.13	-2.91	-29.8							17.9252	20.9212	-1.07128	10.4687
		18.85	-11.56	12.74	34.33							0.0625291	-6.38298	6.30253	-2.93518
		2.12	-35.18	-20.68	1.86							6.44044	-12.7428	-7.90891	-9.6124
		-14.28	3.81	14.71	-42.62							49.6664	43.3709	-16.5432	-63.2726
		8.04	-20.38	-36.84	-28.43							10.6288	26.2522	-2.1385	9.5239
		8.8	5.63	7.95	0.82							14.7281	12.81	-32.4076	-32.662
		5.58	14.41	2.22	-7.15							-0.198349	-6.62225	-0.470995	4.92771
		-25.79	4.37	-4.85	2.34							-5.91751	11.1257	5.26021	2.82136
		-20.59	34.86	-12.78	23.11							11.2344	-1.18808	1.4071	2.65458
		-35.07	32.54	-26.8	-11.53							-5.03903	-5.51525	-13.9538	3.12472
		-19.39	-0.61	-4.28	7.02							-0.00151896	24.3094	3.23758	23.6153
		-15.11	4.8	20.5	19.81							-24.3167	33.3979	-0.369898	-44.2199
		-37.29	8.83	-13.29	14.51							23.7755	-9.82994	-35.9256	16.257
		-15.58	16.08	-10.31	7.91							-16.6773	1.16587	-7.98682	-7.14468
		6.7	-10.99	-20.02	-16.21							-39.6466	9.73272	-62.6585	0.524735
		4.56	-7.12	-24.22	-26.9							14.8972	2.72943	7.4178	11.7005
		12.01	8.35	-11.49	-33.16							-16.7544	-14.2999	19.4318	27.2195
		25.71	4.15	-39.82	-20.93							-14.6371	-26.7043	24.8804	-4.24837
		0.02	-0.93	-0.86	-13.51							-2.74659	-4.72073	-6.41756	-7.2135
		42.79	0.93	3.61	-50.25							6.17728	12.1468	14.6697	-1.98377
		-4.62	13.88	-0.16	-16.24							19.1177	-12.9831	3.69641	-7.61535
		-19.02	-30.95	-16.87	-71.33							4.46124	-6.57657	3.43899	-14.9221
		15.71	49	-5.59	12.51							-4.06565	-1.64017	1.12156	-4.28362
		6.44	-1.83	0.99	-15.63							15.5886	1.47936	6.925	6.37268
		1.82	9.9	-0.96	4.81							5.73048	-3.943	-34.1364	-2.33595
		4.52	22.82	9.22	12.81							28.9813	0.981893	5.56806	2.75142
		2.31	-3.74	-3.73	7.35							33.4482	10.0971	-5.01628	9.47828
		-2.95	-0.07	13.09	16.9							-13.4607	14.2517	17.6521	-8.72094
		-7.96	-7.69	-8.19	-3.11							22.2888	8.16466	-4.38487	4.13962
		3.61	-35.24	-37.81	36.61							5.50168	6.78619	2.57978	-3.96358
		0.24	-5.38	-1.09	-8.26							20.3422	0.49898	-11.0454	8.64746
		8.39	12.85	-0.45	31.27							18.4153	12.0918	-10.2524	1.966
		-19.24	-18.19	-2.54	-5.04							3.48018	-0.77625	-21.9643	-0.497057
		-6.04	-3.21	12.09	7.23							-20.209	-44.5189	-24.5117	-42.9432
		10.85	-3.31	-0.05	-4.59							8.56288	1.90258	-13.2456	3.2377
		-7.31	-2.54	14.22	-52.62							1.50694	1.55038	-6.74172	1.31522
		11.91	23.8	23.44	14.11							-6.7576	-17.131	-8.9613	-17.0864
		-2.98	2.98	18.4	-6.83							20.2122	66.3483	29.0311	41.3502
		24.46	-22.55	19.15	10.66							-5.62837	-6.37964	-6.70298	-9.7356
		2.45	18.93	-8.09	-6.55							-22.6066	-15.3291	1.28767	-13.0393
		-17.74	11.22	3.71	11.11							-11.0312	1.87766	-9.38715	7.06783
		-2.07	9.51	14.22	9.02							-3.36749	-1.86184	-0.632169	2.19714
		2.52	-3.95	-6.26	-10.05							-2.66742	-1.1476	-15.7935	-0.310542
		2.62	-20.69	-33.51	-29.4							-8.34248	-0.604127	0.998845	-3.41498
		-12.68	52.35	-7.59	-20.21							1.90472	17.9743	4.10089	3.19935
		4.15	-10.74	-2.12	3.41							-9.79184	-16.5312	-11.9709	-7.49147
		-2.02	-6.27	1.12	-15.12							24.7366	-5.15634	13.309	-27.418
		-15.47	-14.13	9.6	-19.54							-5.06034	-11.4064	-16.2751	-10.0176
		8.81	32.39	44.7	13.52							20.6544	19.5602	6.08076	7.79045
		-4.96	0.59	-11.86	-2.15							6.77587	-10.073	39.6349	22.4915
		1.09	-2.64	-22.62	-6.33							-9.7067	1.31546	8.69202	-0.650238
		-6.56	-7.89	14.07	5.22							5.13683	-17.7498	8.69924	-9.92979
		4.31	-26.77	5.91	-26.45							-26.7583	-32.2288	-10.0714	-1.06731
		1.19	-3.99	-4.67	-22.83							-7.14386	18.1736	-3.65524	-13.5814
		-1.71	-2.11	5.88	-6.87							23.1253	-17.5694	-4.05986	-25.002
		8.84	6.13	1.57	-4.66							2.47603	-26.379	-9.82465	-12.9305
		-5.21	-14.28	-8.48	42.9							-1.82708	5.59187	0.379704	-6.40988
		-5.42	-10.01	12.94	9.18							-3.29827	6.64258	14.8523	17.4032
		-15.44	-3.89	0.78	17.66							3.28332	-3.5943	-3.58872	16.5785
		-33.82	1.37	-18.54	11.78							0.400972	-3.56245	1.69894	6.1548
		-40.04	6.67	-36.31	-41.69							1.22904	-0.194062	-3.00721	-4.74168
		-6.43	-9.01	15.11	-20.44							1.20773	12.4829	-16.6791	-17.173
		-5.88	12.03	11.3	12.83							11.9948	18.0454	14.051	9.74844
		29.15	-8.24	7.04	22.05							30.0905	-1.65875	-3.41675	12.5508
		-2.69	-13.13	17.91	-5.19							16.1845	30.805	3.06978	19.5663
		-4.3	3.05	0.8	-1.15							-1.62257	16.368	6.50267	-1.36371
		0.55	-19.65	-25.28	-9.04							9.32907	6.41607	3.60493	1.85273
		-5.66	-6.74	-15.85	-24.93							5.33512	4.53217	-9.74188	0.19393
		-24.01	-6.02	-22.3	-35.89							2.4174	23.4789	5.18288	0.996258
		-22.09	7.95	-17.76	-22.33							11.5591	-2.25582	0.825132	10.7801
		-1.61	-9.54	-15.5	11.88							10.2743	0.839305	8.24288	0.720788
		-23.33	-0.5	-16.53	-28.83							19.3943	0.535338	1.31812	-10.3757
		-1.34	12.27	3.83	-1.88							14.4535	-1.00029	3.30309	-0.800125
		3.79	18.95	8.88	12.56							3.40231	9.29486	-1.14626	-5.36361
		-5.08	-10.85	-11.23	-3.47							2.52662	4.81525	-16.8604	-2.12191
		-14.52	-16.78	11.44	-12.89							-33.9435	-24.5097	9.18095	-9.46736
		2.2	-11.47	-8.07	22.09							-6.22012	5.27145	-2.50327	-4.11998
		10.21	4.05	-6.55	-15.36							13.3581	4.26242	-0.264245	7.95145
		5.45	14.77	-1.5	1							-3.15171	-3.85215	-3.75348	2.45735
		3.47	-2.76	0.34	-6.52							-4.24024	0.266751	11.4075	-2.97611
		-13.63	0.74	10.72	-21.4							3.57831	-8.68472	6.41892	6.07044
		-16.72	1.17	-8.92	0.38							-7.11729	-21.6474	-16.1425	2.26301
		-51.79	-1.43	-20.21	-18.63							-0.980305	19.7052	22.8173	-15.7795
		-8.31	3.43	1.2	-6.23							29.0799	64.6346	-19.5266	-16.9838
		-0.32	-0.54	1.69	-18.57							-9.54423	11.4095	27.0748	19.583
		2.63	-3.3	8.4	-6.5							22.0901	28.9339	19.4635	10.1416
		4.21	5.47	8.03	-1.58							-24.6506	-6.70209	14.7805	-10.7794
		1.86	-1.1	-12.6	-3.19							-9.50189	-15.5261	26.6988	-10.437
		-13.94	-4.52	-9.96	-9.91							-6.84751	-20.012	-2.55512	-3.73914
		0.11	0.13	2.03	-2.68							-7.60892	6.69474	-11.4475	7.08365
		31.29	13.29	55.13	14.57							-6.81734	-19.1688	54.0269	-18.9604
		-24.84	4.41	21.45	-7.35							-22.9583	0.882067	-0.818277	15.0533
		7.35	-11.37	-3.15	17.39							7.73647	-23.1306	12.8173	0.630282
		2.4	-8.07	-5.55	-23.88							0.669689	7.67985	9.58753	1.04782
		-3.75	17.96	-0.72	6.77							-9.14244	-2.73277	1.46494	1.82768
		-18.39	-3.59	-6.76	-21.4							-7.50999	-2.20881	1.35451	6.19213
		0.49	-4.2	-10.14	-7.78							-28.8428	-24.2523	-13.9416	-13.8418
		22.56	24.93	5.89	39.97							-8.95823	2.79836	-6.81412	2.30598
		29.69	-8.48	11	-16.02							-11.5156	4.70167	-13.2654	1.68694
		33.63	-17.41	-27.7	54.15							5.05989	-11.9653	11.978	3.23396
		15.92	-10.36	15.36	-13.11							6.36675	-9.8088	0.0607476	-28.0763
		-7.15	-8.41	-1.64	1.56							-6.03429	-26.8134	21.9699	30.062
		-18.22	-29.4	11.67	-22.36							-25.8232	-18.4112	28.4345	32.0555
		-3.77	11.99	-1.97	-4.73							18.2158	-1.61736	-36.3847	-62.1267
		-4.86	-22.22	-17.95	-0.08							11.3548	44.8452	6.80487	14.6274
		10.26	0.11	44.23	2.97							-6.20561	-10.9658	-7.37725	-13.9305
		-1.74	14.76	-2.76	-7.28							3.84089	3.44474	-3.22061	-5.67447
		-22.99	-24.65	-39.56	-52.78							-2.30507	-16.1001	9.58859	3.15694
		2.23	-0.24	-6.29	-2.92							-4.04893	-4.64456	0.786653	25.4811
		-23.55	-17.09	10.87	0.58							3.69553	-7.24321	-1.57357	20.0774
		-3.7	10.83	1.66	8.91							-21.7632	-18.7394	4.91101	-3.75674
		-6.02	-10.42	11.77	-15.21							-2.32864	-5.12557	-4.43626	5.85747
		-14.13	3.35	-7.23	-10.61							1.33484	2.8121	1.1176	5.06075
		2.98	2.93	-8.21	-12.35							-4.24245	-8.45755	-13.4519	-7.83342
		3.11	-25.52	-11.48	-4.47							15.2343	-6.69491	-15.8332	-4.16318
		-3.57	-3.09	8.33	-2							1.38495	5.84327	-18.4172	-9.88184
		-6.01	1.28	-6.29	-4.72							-0.334191	2.45529	2.14544	-5.9031
		-4.69	20.55	6.88	1.01							9.37653	6.65928	8.64129	6.06429
		-3.95	-16.67	-0.19	10.41							0.757153	3.104	-3.75518	-0.0174705
		-2.19	0	-8.92	-3.17							-2.18384	13.8281	13.4017	10.433
		8.55	20.63	3.66	-9.74							-13.6693	8.47104	-3.66384	-13.3645
		-0.25	-8.19	-12.1	-5.19							1.78127	-4.93423	6.44867	5.09562
		0.02	5.55	-0.06	4.59							14.6197	4.70503	12.4422	-7.8542
		-2.38	-3.09	-2.08	5.69							-0.426985	7.17145	-8.41354	-16.6804
		2.95	5.34	5.06	-7.81							-13.9518	-17.0859	-14.056	-17.303
		2.41	-7.94	2.62	1.62							15.0849	4.16537	1.23768	-0.634877
		-24.62	3.48	-19.87	2.29							21.4107	9.16111	-10.0054	-11.8889
		-4.25	20.23	-3.77	-15.14							-2.59534	-13.4204	-8.45776	-1.64043
		-16.35	-0.48	-3.22	-8.03							2.74495	12.9684	-10.2828	-22.0943
		-1.18	-27.46	3.32	14.11							-21.8353	-6.40406	29.2868	-7.60667
		-4.49	6.04	3.78	4.3							2.18364	6.03308	7.22715	-10.6663
		-19.95	-6.02	13.47	13.35							6.69837	-5.23493	12.5001	-2.42843
		3.7	10.1	-5.82	2.55							-14.6129	3.6092	-17.5131	3.86333
		6.49	1.71	28.58	-25.45							-6.24956	23.9368	-22.0173	-34.0412
		-10.73	8.6	-2.46	-11.79							1.29835	10.3594	0.461958	-0.324751
		-15.37	-7.89	-1.82	-4.51							-1.02407	0.776096	-6.58919	-5.11924
		-0.56	-2.35	-0.02	-1.1							13.8695	9.8313	28.864	0.240329
		5.38	5.19	-8.52	-6.06							4.18722	3.83759	-2.20508	-2.8026
		-1.06	6.72	2.51	-2.79							-30.2831	20.1326	-17.1527	-30.0088
		-2.96	12.63	-4.63	-8.05							12.5075	25.9471	-6.05012	3.93204
		1.55	3.16	-8.37	-13.42							4.14023	3.42476	9.25094	17.0986
		16.51	-7.62	-2.3	6.79							27.2696	-14.4756	18.1283	8.35947
		-12.51	0.37	3.05	8.5							-1.6205	4.04435	-0.0100155	3.48807
		6.8	-3.29	5.84	1.85							-6.31199	2.38531	2.03247	8.14892
		-5.14	0.47	-15.16	-10.95							2.27865	-0.622102	9.9563	14.2716
		-50.87	85	29.71	-0.44							1.1713	1.46093	2.01175	5.51613
		13.62	-5.16	-2.49	-2.58							4.62988	6.94521	-6.74473	0.140403
		27.57	12.26	27.66	13.31							-6.0619	10.324	-7.89679	-24.1017
		-6.04	-13.23	-2.64	3.84							-4.14517	-2.63434	12.5814	16.6117
		3.73	-13.8	-3.89	-12.52							-2.15947	-11.6376	-7.35491	-2.45327
		12.5	-27.92	43.54	-1.19							-11.6132	1.47455	-4.52904	-15.6908
		-27.8	16.72	-50.1	-13.72							2.91491	14.5274	-1.572	-1.54788
		-1.49	-3.55	-14.6	-21.79							-4.00335	-4.41225	3.20309	-1.60332
		4.95	-11.88	12.06	8.73							-3.75075	-1.06222	-0.319251	7.80629
		-7.71	2.65	-8.22	-9.1							-9.28898	19.0288	9.80329	5.62849
		-4.66	-17.34	-11.71	-3.95							-4.87374	-1.25801	-2.632	1.51977
		2.62	-12.97	2.05	2.72							1.73608	-5.29405	2.10269	-2.7028
		1.34	6.26	-4.54	-2.64							3.36279	1.17855	7.37785	3.44287
		12.04	-1.69	2.86	9.87							-11.7414	7.26575	-6.72515	2.56388
		-8.26	11.19	9.44	5.61							9.82129	-23.1099	-1.25507	-0.130558
		-4.71	-16.78	-8.44	3.04							-6.58812	10.789	0.376902	10.1582
		-5.42	-9.22	-4.95	-11.69							6.40823	-4.24046	-0.154815	18.2915
		22.11	33.51	10.68	42.03							2.4766	-35.9958	19.4396	-15.1496
		-10.47	-16.46	-19.51	-19.89							-4.46835	-2.79977	-1.61255	14.5175
		-19.47	3.89	-10.38	-8.71							-4.3845	6.56467	-8.03247	18.1825
		6.55	13.5	-11.86	-22.84							5.48229	14.658	16.5628	-8.37507
		7.3	-30.49	26.08	19.15							2.12175	2.3641	8.28774	14.1469
		0.93	-3.52	-9.25	0.6							8.62832	48.5953	13.9909	-16.9796
		22.78	12.4	24.01	42.01							-0.120903	-4.45239	0.928357	-1.28112
		3.35	-6.21	-0.88	-6.72							10.0276	15.7533	11.8143	6.28561
		-11.53	2.53	-28.71	-11.91							5.5624	-3.34949	-2.80124	13.2103
		2.73	-2.04	-9.6	-6.88							13.6361	16.7488	19.046	8.31405
		-4.52	-8.19	-8.95	-4.03							-1.59549	-27.38	5.53626	-17.7403
		-1.75	0.87	-0.92	0.82							0.0747265	6.59069	7.14462	6.45458
		9.3	-10.15	-6.27	1.73							15.3505	-3.68778	3.72796	-4.58071
		5.18	21.06	-0.71	5.18							-8.18567	-6.32076	-12.1173	-8.36533
		-14.67	3.03	1.38	-32.96							-6.97406	-2.96877	3.80813	10.7272
		0.75	1.36	-3.06	0.14							0.890738	-4.80455	12.8395	-4.09066
		7.12	-25.07	-13.67	-35.53							-5.1804	-8.46821	1.60537	-4.7545
		-29.68	6.58	-14.66	-3.69							-7.61226	3.16674	10.428	-6.54161
		5.86	5.95	-22.67	3.7							-12.5436	0.0935304	6.32198	-19.3995
		10.27	-6.5	-10.69	-14.78							-26.8738	-3.89794	2.87147	10.5234
		-2.37	-3.3	2.34	12.36							-22.3208	36.9825	13.4553	-5.50531
		-5.09	-5.95	-2.69	-16.35							-10.9815	-33.4123	-49.3693	-6.2082
		15.73	5.03	-15.83	-19.93							7.62484	-14.327	5.87641	-3.68485
		-10.09	6.05	-14.34	-10.61							-17.5352	-2.90636	-0.761935	-11.3272
		-7.06	-2.52	-2.66	-10.09							1.78007	-13.9804	-12.8016	-9.57481
		1.75	-0.96	8.25	12.6							-17.8111	-19.9904	2.13434	-7.31057
		1.7	-0.46	2.33	-4.04							-1.29624	-3.89759	-5.19331	-14.3237
		-3.26	-9.49	-23.47	-23.03							-12.8988	-0.9767	-7.20623	-10.6376
		-13.92	-1.73	-11.36	-3.47							-10.0906	5.98292	-4.17624	3.11354
		6.17	2.83	-10.94	-10.03							-19.5724	17.7944	3.55056	-13.8561
		-14.12	-17.94	-12.39	-21.9							10.8937	10.9445	16.7653	3.52734
		-4.66	-9.42	-2.02	-3.95							-15.4939	8.40668	-14.0261	4.01365
		5.92	1.75	-17.43	-13.1							-2.48927	-0.678406	-0.279843	-1.42201
		-4.13	-8.6	-1.39	-10.8							-20.8791	4.06136	-16.7742	-34.1234
		-10.19	-6.28	3.76	1.01							-13.0803	3.09013	22.3736	28.7326
		13.64	11.04	-21.42	-1.34							-8.02499	-7.38366	-4.44772	-2.83246
		2.26	-1.78	-2.67	-12.54							-27.8786	-11.5442	17.9249	1.20465
		4.28	1.44	4.9	1.87							-3.65838	-12.0558	-12.0648	-3.6681
		-10.51	-4.65	-13.06	-13.12							-7.74119	14.5903	-6.14681	2.80292
		-16.19	-5.37	-1.55	-6.16							-31.2852	34.6653	28.3765	-1.81792
		-10.12	-5.6	2.73	-8.74							13.815	-10.3111	-11.8785	4.13858
		-1.02	-2.73	0.74	-6.04							-8.63766	0.460262	13.3914	-6.19313
		2.9	3.24	17.33	10.07							3.49762	9.42713	3.33946	-10.3064
		-4.08	-5.71	4.21	3.36							9.19631	-14.28	-2.68246	-0.357753
		0.23	-1.45	-4.13	-0.74							-4.31284	-33.8406	-31.1758	-2.61949
		4.96	1.32	-3.3	-7.42							-0.316848	-1.71122	8.48697	-1.11455
		17.15	4.29	-5.99	-1.16							3.68855	-4.60107	8.70786	-0.878776
		3.07	0.29	-4.56	-9.26							-4.86543	-0.832934	2.83557	13.0033
		5.45	10.69	13.82	20.96							-9.00166	-1.79665	4.81947	3.19407
		-7.36	6.19	-17.85	6.66							-3.06391	15.3075	-4.36973	-9.02327
		-7.83	-2.25	-6.97	-28.61							-4.83041	-4.63975	-10.1236	2.87822
		-4.88	6.61	-13.39	-4.02							-17.2279	-7.55034	5.27221	3.94734
		7.37	-2.72	-22.56	1.35							10.4925	20.0607	9.65168	5.80501
		0.72	-2.73	9.25	-1.3							-4.80287	-3.2382	-2.82824	4.31072
		-18.77	-15.57	-20.26	6.73							-5.8631	-2.40648	-34.0541	-25.8843
		13.95	-1.19	4.12	1.66							-0.63031	-5.79353	-0.255807	1.71109
		-5.46	-5.37	-3.93	-7.7							15.1228	-12.5392	1.84448	-3.56705
		-8.35	17.23	-7.25	0.51							-4.55171	-6.36783	-23.6814	-2.19354
		-26.32	-13.64	-43.91	-12.13							8.87987	7.36916	-2.16083	-13.4823
		10.09	-1.06	-1.22	17.62							-2.25188	10.0009	4.22981	-2.15406
		-4.54	-3.06	-4.67	-3.07							6.69825	-3.1617	-13.6673	-5.42036
		-18.77	-8.8	-11.01	9.6							5.24814	-1.09313	6.09857	-5.52266
		12.96	2.97	-5	12.55							7.95798	6.59139	0.152694	-1.90852
		-5.71	-16.88	-16.39	-0.61							0.246912	8.1373	7.88506	-3.66987
		3.01	7.75	-12.07	-8.5							-5.65294	-18.4627	12.3028	13.3051
		5.38	1.67	7.03	1.91							-1.47296	-3.91512	0.235024	-7.92442
		5.05	-10.28	-1.02	2.56							10.3386	47.6224	0.594234	-7.59748
		-13.48	-13.08	-0.94	-6.41							-9.12242	-2.7348	-1.88644	8.07688
		-2.34	9.76	1.98	0.04							6.74481	-5.36992	1.2254	-3.46639
		16.53	0.82	7.19	8.61							-13.0567	-7.56663	6.07347	18.5071
		7.83	-13.67	-4.97	-16.5							9.22307	11.0064	-21.5442	-13.3553
		-12.99	-16.18	-19.9	-8.81							-3.12062	-9.80453	13.1728	6.6459
		8.68	10.89	-7.87	7.36							-2.21804	-3.35429	-2.57344	2.42706
		0.06	-9.14	-1.25	-2.28							0.292806	-8.98826	3.4844	8.81097
		-19.61	15.63	3.88	-7.4							-2.28116	0.256879	11.0632	8.8585
		4.48	0.36	4.69	-3.74							-27.2245	10.6795	-0.244275	7.14173
		0.78	-7.82	-7.2	0.11							13.1062	5.2563	-4.11182	23.7061
		10.17	-15.71	-7.59	9.31							4.72779	16.1435	-6.11055	30.0408
		10.9	6.57	6.6	-9.35							-6.30814	-9.72011	-0.921325	-0.989723
		-4.26	-16.63	-1.78	-8.54							7.51921	1.33402	-0.212263	-13.1216
		16.91	19.8	-0.7	-7.81							5.93957	-0.388369	5.61403	6.00256
		31.88	21.35	6.51	35.05							3.19235	-4.43766	3.57276	-2.73622
		0.74	-3.39	-6.27	-8.77							12.5266	-16.8263	-22.299	2.24547
		4.23	6.95	7.76	-2.1							27.59	14.7003	0.548437	14.7514
		27.3	8.2	14.69	-1.13							-21.6364	-17.5	-2.69558	-13.1947
		6.29	12.11	4.17	36.39							4.97642	-3.78432	0.458846	2.90763
		10.1	41.66	16.16	-9							2.75263	-1.97412	-1.01495	5.20898
		6.3	-9.54	-3.61	-4.68							5.56437	11.5403	-3.41005	-1.75346
		10.06	8.99	-0.74	2.39							5.78554	-9.5354	-2.34677	-0.346293
		11.64	-0.61	-10.09	7.45							1.69146	22.667	20.7694	33.89
		-10.68	-0.09	-6.57	-5.54							6.89951	18.1138	-15.0956	-15.7855
		6.19	6.43	24.37	2.5							15.1451	-21.8452	-0.264392	0.457776
		-7.18	-11.23	-14.52	-7.43							-18.9584	-2.77185	-10.0489	-6.6244
		-0.61	-2.77	-4.51	-7.87							-7.77607	11.6633	1.64448	2.07847
		5.64	-7.88	-2.01	8.17							9.15345	-2.54532	-12.3323	-0.394803
		2.82	-10.91	-4.04	-5.81							-15.5597	-3.29263	-7.06425	-27.5926
		12.6	-1.89	11.77	-10.73							-25.218	-20.4218	15.6151	3.5218
		1.16	-0.42	-3.31	-15.04							-29.4824	-2.1296	11.0274	-7.10723
		-1.84	15.91	6.03	8.36							-4.86207	-2.22189	21.5653	-4.63349
		-17.9	8.11	1.14	-11.31							-13.3877	12.733	6.78258	-6.00014
		2.53	0.38	4.19	3.54							-14.1067	15.1689	-8.34581	11.0917
		0.21	-18.84	-25.23	-2.94							-4.89707	-12.9752	-8.81753	-5.65317
		-12.21	-3.17	4.08	0.66							16.4919	-17.3037	-19.7964	-16.4656
		-3.6	-3.38	5.95	-6.13							-8.15655	-0.0241593	-1.97483	-3.6472
		4.56	4.13	12.58	0.13							-1.98114	-5.76273	-5.25838	1.52851
		0.33	-2.34	-8.84	-10.07							-35.6954	9.23038	-25.5381	-35.8949
		-4.19	0.43	2.28	5.81							-19.3966	-4.7408	-7.02185	-9.46912
		-7.59	-0.84	-5.16	-9.6							3.53203	-3.29048	0.813102	-4.88224
		-1.11	-3.98	-8.03	3.7							52.373	-3.00783	22.8813	-22.7611
		-5.33	10.47	-17.04	-9.62							-7.94534	-2.07445	-10.4132	-9.72656
		0.36	27.43	14.12	-1.8							-5.79077	2.98404	-12.1767	-2.34408
		4.38	20.15	14.14	4.29							-1.79727	-19.6063	-9.69754	-18.2829
		6.49	-2.23	-9.5	-7.44							2.52525	1.07033	5.50457	6.41146
		-7.48	-5.83	3.64	0.35							0.42546	-41.5359	-17.911	-33.2679
		-2.09	-15.97	-2.62	0.51							-14.8268	-15.0225	-3.5249	-21.6935
		-14.56	11.33	13.6	3.95							22.593	-22.1891	-10.7872	29.2828
		0.42	-9.41	-18.22	-16.39							31.904	-8.84626	-11.7266	14.4106
		-3.51	-0.41	17.9	10.78							-0.876112	3.78761	-0.880942	-2.60143
		-3.25	-1.3	-20.12	-20.49							-4.01738	10.8677	14.4444	-8.38942
		-0.89	6.44	-7.98	-13.32							1.84663	-7.06185	3.78251	-1.05673
		-0.03	4.62	2.27	0.93							5.28581	-6.98847	10.1556	17.5594
		-13.76	6.79	-5.26	-6.45							11.0113	1.11601	-1.86106	-11.5493
		4.47	9.59	6.39	11.19							-9.60692	6.2407	-4.92539	-9.82554
		-3.68	-14.3	-4.06	5.46							-4.26736	1.80923	4.91526	5.37319
		-3.95	4.19	-4.51	-4.61							-6.55231	-3.89313	2.42367	-0.244032
		-3.09	-5.91	-3.14	1.71							-15.2859	-47.5858	-36.7498	-29.2921
		-5.8	1.35	1.82	-11.44							-11.6098	-8.23689	-9.72306	-3.08284
		-4.21	-15.08	-5.15	3.47							2.64461	-7.47171	-6.64416	-5.1435
		4.43	-0.48	-1.02	-0.71							-11.8801	-2.55764	-5.66851	-2.7748
		-15.13	-25.12	26.16	25.03							1.92719	13.1688	22.6468	7.05206
		-5.02	-11.9	-13.08	-13.33							-1.64971	1.14552	-3.35368	2.91888
		-28.56	-6.58	-29.31	-5.08							-1.47812	-5.74346	-1.86054	-2.17709
		7.74	8.46	-8.54	-11.73							-7.58114	-2.53326	3.94475	-7.46914
		13.9	9.43	19.71	10.19							2.42115	-3.26007	1.05473	5.6563
		-3.33	7.33	7.78	-6.64							3.60144	-24.7267	-6.94439	-7.82942
		20.85	-17.49	-3.69	16.53							15.3841	19.1495	0.577109	-16.1366
		21.37	-3.49	-12.03	5.53							-8.45078	-14.6077	-22.0184	-9.24497
		15.5	3.88	10.64	-2.68							3.73092	4.32519	5.67048	-34.8163
		-22.99	-23.26	-12.25	-40.63							6.19355	-18.9506	-3.57348	13.1435
		-1.21	-0.39	5.2	8.24							-10.839	0.530717	6.73747	4.82896
		-8.22	-7.08	-11.39	7.36							-7.53145	-16.8866	0.0862223	3.77997
		16.6	18.37	1.85	-13.32							2.48196	-5.62345	1.95312	-2.52528
		-6.84	-14.85	17.25	-22.41							14.0905	6.01302	8.73893	-9.42098
		3.62	2.31	-1.26	8.5							17.9272	-5.37302	61.7483	-6.89736
		-10.97	-5.59	7.54	4.26							15.8524	-26.7056	-8.19704	-12.0531
		4.1	0.8	-17.64	-38.3							6.49335	-29.1538	-6.13127	14.0352
		-8.35	0.43	3.69	-3.75							16.4837	0.616665	-0.960694	2.74797
		-17.13	-10.54	9.89	-0.91							12.6164	-29.5529	-15.9101	-28.3042
		14.21	-0.7	-9.76	-3.25							-13.7323	-7.38511	15.0636	1.15565
		-7.18	-1.42	-12.48	-21.83							21.3645	-5.30142	8.18518	13.1101
		-4.42	13.09	8.11	-15.01							-0.213062	-7.0179	1.83778	-0.105107
		-27.01	0.67	-11.67	23.05							-19.0757	1.16039	-3.17922	3.10783
		16.46	20.45	3.92	-22.17							10.6672	3.70121	2.39336	11.5017
		-23.51	-17.62	-4.73	-40.16							-2.14492	-6.24026	14.3457	15.0415
		-7.45	2.33	-3.51	-6.51							11.9574	-3.73492	2.21863	-13.0586
		-3.78	14.01	-20.03	-6.73							-17.6852	8.71923	-31.3444	11.8632
		-7.66	-15.54	0.13	-5.49							14.7983	-10.0421	7.13514	9.63589
		10.41	1.01	-1.43	2.59							-2.5956	11.3169	39.8938	-7.76178
		-5.93	-16.09	-16.43	-21.54							-0.913796	-5.89524	15.6797	-30.3639
		13.85	27.65	-19.01	-19.19							2.72849	-5.16367	14.8704	2.80471
		7.14	-5.88	-3.82	-3.07							9.06348	-17.1866	0.683515	-6.41281
		1.15	13.16	8.68	-13.22							-21.7014	-3.92514	-8.75251	12.4449
		2.62	2.43	-4.56	-18.54							-3.19582	6.01031	-0.755279	2.00325
		-3.09	-2.13	15.72	-7.21							13.933	-1.78306	4.70883	-3.83843
		-6.99	2.66	-0.94	-14.75							1.27688	-14.1806	-1.61501	2.04369
		16.78	-49.53	10.44	23.74							6.87571	-7.86393	7.77681	-9.29597
		2.59	-5.76	0.66	-20.37							-19.9824	5.21459	-19.8975	-25.2966
		-4.07	8.37	4.8	4.44							-6.37878	-10.3029	6.98371	-9.1398
		-14.31	-18.5	-25.32	-37.9							4.18276	-3.00907	6.55175	11.89
												20.8756	-3.88863	-34.0718	-2.50252
												2.01386	-1.9395	7.46182	-8.58696
												-14.8268	-14.4485	-5.46264	-7.98913
												-6.01997	0.870105	12.9477	22.5773
												20.2606	-18.6194	-2.35075	10.3571
												-0.621891	31.167	-14.9864	8.4549
												-7.32229	-7.20859	-5.73924	11.1149
												30.8107	-3.88594	13.5603	4.28277
												-8.62021	3.03441	5.87354	-8.59977
												5.54213	-6.26629	-13.1495	4.58257
												12.7224	31.2896	-7.26701	30.2682
												3.48848	4.81417	5.26831	5.46147
												8.43354	3.88946	7.74796	2.24015
												3.39949	-0.799715	7.06416	16.4829
												-2.37642	-6.4734	-16.1297	-4.80875
												10.3388	33.5981	-4.99319	-13.3046
												11.2227	0.625459	8.98437	4.44781
												-13.366	-2.47696	1.23587	-11.8641
												10.6598	-5.23763	-2.26258	-12.1234
												-3.4543	11.2239	-11.0951	40.4439
												8.02053	14.6287	46.2068	14.7944
												37.4531	-12.3469	15.4914	-11.2239
												2.91015	2.41366	9.11696	11.3321
												-6.22314	3.84174	-0.557534	12.3794
												-9.21428	-8.34987	-12.7246	-12.5437
												3.27174	7.34927	-0.844369	15.2886
												4.85429	19.0443	24.8329	5.76447
												-11.7011	-0.836516	14.9441	2.12247
												2.67357	-7.66337	-15.0233	-33.1335
												42.4945	27.8344	-14.3549	18.8843
												-32.8963	-38.996	-10.9758	-13.5477
												12.1146	-8.3339	14.8756	-1.8752
												0.325253	7.20945	7.04227	7.28218
												8.90637	-16.312	6.2834	-1.90715
												-17.6466	-7.25329	4.97286	-14.2588
												2.23136	1.98001	-4.26542	8.70383
												-48.227	5.48691	5.53426	18.9909
												23.5726	4.76097	8.43547	27.8373
												7.48652	9.95515	-5.01193	3.70002
												17.1986	-12.5394	7.01831	-1.10284
												-22.133	-10.768	-26.5457	4.09964
												-5.53211	3.58804	-13.1295	-0.63531
												-1.31729	9.58732	-9.7329	-1.33028
												-1.37273	-5.00496	-13.5173	8.18356
												12.2215	-8.52291	2.77521	26.3571
												-4.34003	-4.93018	-3.00219	-2.417
												-10.0276	11.6784	21.7795	-0.0950665
												3.62912	-0.261972	-12.4136	-12.9165
												16.4403	1.77744	0.633864	12.6232
												-0.340926	8.08211	2.06893	6.64791
												-38.131	-22.6481	26.0423	21.5291
												-4.30039	8.33052	-2.79135	-0.792716
												31.7552	-6.86502	-20.2897	19.3126
												-4.68003	3.60808	2.3949	1.6708
												-1.26508	1.22896	0.0136618	0.40451
												-8.40701	11.4118	-2.76087	15.7594
												-0.578132	20.9972	5.2392	1.79107
												-0.955218	-1.87574	-5.47757	10.6062
												-2.03896	-7.76668	-2.19867	0.679583
												-2.95717	7.9176	3.73932	-1.99849
												-13.8571	-7.84116	13.982	-27.022
												6.34819	-2.19292	5.5772	9.75435
												5.93861	7.08036	-4.63738	-0.0856148
												41.9111	8.51816	-35.1546	62.4593
												34.6129	0.232422	25.7541	12.8248
												-15.2783	-7.23013	-4.199	-13.3285
												32.16	116.769	-40.5724	82.2813
												35.8835	38.417	0.793373	-0.219007
												7.79147	-7.06251	6.09744	-1.83553
												31.7644	4.20802	-10.6206	19.6394
												14.8799	11.3644	-6.13522	-13.0885
												27.1256	35.1719	-35.966	13.2637
												9.42544	3.84818	-0.716379	5.52652
												7.79254	-4.39659	12.2203	-5.0533
												10.7656	4.44579	0.260988	10.599
												41.4398	49.7475	-15.2173	4.2202
												-22.9506	-11.1801	24.7024	-21.5877
												8.48879	0.119283	2.00108	-2.85394
												-1.60188	22.6993	-4.37867	-28.275
												-46.2918	-2.64887	-10.4435	-12.7214
												10.6419	-0.664367	2.00274	0.444559
												-0.557581	1.81608	12.8098	-25.9392
												28.7665	34.64	-24.3442	2.47109
												-1.85612	-1.41736	14.3341	-4.00144
												12.3323	-1.81179	4.18358	6.95124
												-6.38306	-3.64708	-7.40468	-21.3595
												1.93258	0.531032	10.4806	-11.3211
												16.8788	-5.31224	-14.4212	2.86131
												23.0123	-2.52151	1.25318	1.94818
												26.9621	-11.2012	-7.71165	9.1832
												-35.8393	-26.8173	-0.516488	-22.7805
												33.534	-1.4659	-4.73346	-10.9071
												36.5147	6.56762	34.5058	-10.2142
												6.22056	-6.16231	-1.24704	4.65577
												4.48143	-0.761324	-0.0318679	-3.4875
												-35.7294	-25.6031	-14.4367	-41.5508
												10.3958	3.45335	-14.2856	8.76955
												35.8595	-10.9858	-8.79575	-7.88579
												11.3192	-1.27369	-12.0892	9.50867
												-10.1542	-2.50188	-1.7989	-2.0407
												25.3542	-5.88393	-18.1974	-10.5785
												-5.20788	-9.24157	30.7007	-17.8178
												-14.6715	-15.8529	-19.2772	11.4079
												7.58897	6.08308	-0.52957	-2.66202
												1.63915	11.6401	-8.423	-5.82758
												4.83654	2.49263	-0.0789494	4.39185
												13.7529	-13.617	-4.63615	5.53584
												-9.77728	-14.7533	2.3583	-2.05989
												-17.6354	-41.3372	-27.3719	-2.48891
												1.32186	5.1775	13.9155	-15.402
												-5.06934	-0.805764	-7.68891	-6.41062
												-5.55073	11.2999	-7.92716	-8.4862
												-8.6591	-11.0156	-0.556866	25.7038
												-4.16554	-2.24532	-10.98	-6.68241
												-8.45968	11.1462	-8.4149	-5.08895
												-9.61167	-3.42895	-11.7653	0.188745
												-33.5106	56.3658	57.659	39.448
												-14.3027	3.10646	5.53662	2.94189
												2.57928	7.68893	-2.76635	0.0602934
												-12.571	4.89082	-2.46464	0.750009
												3.92333	-24.4343	-17.5012	-10.6001
												-4.5211	-4.31907	-6.40856	-2.02562
												-8.41739	-14.8575	4.021	-17.3908
												2.17278	-13.5085	4.98466	-20.8161
												-16.5507	-9.80346	8.20863	-19.3039
												-10.8548	-6.03353	-4.88507	3.93141
												-1.36842	0.961643	-2.32962	-0.762656
												-29.7236	-38.8227	-38.0477	-43.1923
												-10.733	2.51628	-10.141	1.33236
												-11.5794	-7.85518	0.591932	1.95482
												-0.0378284	-6.49869	-2.86988	4.72406
												-8.79023	1.73864	-5.84438	-3.70623
												-16.4723	-1.79273	-3.24532	0.0392025
												-2.9337	-6.38032	0.58569	-24.1577
												-2.343	15.9282	0.47386	-0.21619
												-0.0190142	8.30798	-0.793426	4.51993
												-4.78392	1.3274	-5.2297	17.6965
												-2.87325	13.7045	6.50209	-6.32059
												14.9022	-2.4896	-6.85267	-10.1308
												-21.4196	-25.862	-5.88752	5.16232
												1.26	1.80504	-13.2179	-3.65327
												-2.06468	1.95714	-2.83152	1.27859
												4.90112	-5.14721	0.931423	14.1441
												-10.6699	-6.99889	4.405	-1.73245
												6.25775	170.498	-1.05325	3.11707
												5.46368	37.8902	44.0879	-8.04796
												-20.119	7.96027	-4.86302	22.0147
												6.16284	3.72958	-11.4607	0.063879
												29.4929	54.9628	-0.0745845	-12.1176
												0.579189	8.83372	-6.68711	-14.5821
												11.9957	42.4249	14.6117	-1.74255
												-3.58353	2.81857	5.98383	6.62972
												2.70262	15.9046	-5.19494	9.33937
												11.9128	-0.934301	21.3617	19.1787
												-7.67237	-1.4253	-8.90487	-15.2847
												2.07143	-1.30232	0.444685	9.20636
												-4.33075	-26.4422	21.4866	79.9095
												7.76412	10.1979	-11.7005	-8.8063
												3.31838	-6.3458	-3.23795	-5.25013
												-8.56135	-3.01951	-12.6612	13.7518
												-0.337624	9.84581	17.3889	-0.157738
												-1.10677	-0.987984	14.3955	-0.143399
												4.0753	-0.747425	-4.24099	9.20962
												0.785665	6.44415	-5.20486	-5.93698
												10.6144	-7.28722	2.87947	18.7254
												-3.4951	2.93853	-23.8248	-7.14856
												-5.21671	3.59877	-1.68403	-0.0963117
												-3.17893	4.14568	5.74858	0.561406
												11.1752	5.30476	-6.95617	-1.41567
												5.1697	1.02893	-9.04969	0.162919
												-0.0142368	3.97778	-8.13001	8.35739
												-4.70276	-10.1075	14.6695	-2.04486
												-2.16653	-6.01138	-17.243	6.70345
												-4.19863	-8.34195	-12.0586	-0.0897667
												4.49083	7.55742	1.36272	2.54231
												17.734	12.4915	2.55226	10.328
												-23.1619	6.93464	-6.412	0.314317
												2.59895	1.85895	-7.13215	-7.31107
												5.52374	-2.16	9.61471	-7.28001
												-1.86036	8.47352	7.98507	13.9952
												-2.81048	-6.4656	-2.65198	-9.5793
												-1.92903	-12.3965	-28.903	-4.54374
												-11.6531	22.3042	22.9187	-13.6323
												-5.57132	-5.4742	-8.14824	1.68523
												7.88418	28.0918	-35.9883	-22.5893
												9.83402	7.65008	-0.940094	12.4268
												-0.283201	13.078	-2.72686	-10.324
												-0.600658	-0.129262	-1.97368	-2.82704
												-0.512464	8.13898	15.3961	8.58307
												-8.28668	8.66844	-4.1993	-8.67521
												-21.406	6.99998	-3.29087	-5.29916
												-33.6266	-17.9059	-21.9775	25.6431
												6.33346	1.07023	-11.5588	-3.74123
												3.31527	0.31536	5.23563	4.27828
												6.89164	8.06704	2.63413	19.566
												-19.3625	5.8665	-0.174609	10.5496
												-1.74366	-0.566837	1.12882	-5.7149
												7.68994	-3.64667	-4.96885	-7.94151
												-32.9876	-16.9549	30.9038	31.126
												0.362644	0.966723	10.7861	2.75585
												-3.04024	11.48	1.52138	-7.09908
												-0.520984	-9.72805	-7.94894	-1.7698
												-38.0061	7.20697	-22.182	-1.13328
												-3.69397	2.8171	1.89557	-0.208797
												-18.4818	16.9569	4.33048	35.5485
												4.80253	-0.747727	17.8976	22.4351
												-37.988	-0.593647	-43.6908	10.2337
												7.76069	5.56398	4.5286	7.34609
												-3.56412	4.71688	6.00943	6.20047
												-2.25254	14.955	-33.3594	-23.098
												-21.3443	23.8482	7.62869	20.5414
												10.889	10.2351	-10.7856	-10.0695
												-5.31991	4.38864	-0.985419	-2.27095
												20.8693	32.9003	0.666531	-7.5362
												8.51042	7.57145	8.24416	-11.2026
												-9.64853	-11.6425	-0.950686	-5.09805
												11.33	-1.4181	7.19185	-13.7195
												22.3016	-20.5088	-5.73479	6.24845
												3.29081	-1.28789	-0.3266	3.64471
												0.647185	10.2833	-15.1549	-22.8428
												-3.42806	-2.74092	3.22242	-5.85329
												-6.82674	6.64654	9.08905	-2.62915
												-17.8346	1.64265	-3.23322	-5.02076
												0.545488	5.66295	9.40629	7.2971
												-1.89412	-4.64032	9.95993	4.98989
												-2.61251	6.48556	-18.0201	-5.98554
												2.93764	17.4638	-12.1991	0.403175
												-8.49855	-20.2285	11.1739	52.4962
												2.54454	-10.9383	-2.24429	-3.87038
												14.0328	20.7009	-21.4644	-38.8287
												2.85798	13.0957	-19.8645	6.2075
												-3.59612	2.90536	-24.6388	-50.9136
												-2.63557	33.3976	13.9427	-24.5799
												14.6473	10.8352	-0.889695	15.4713
												12.983	-2.13274	10.01	-3.40385
												9.96529	21.6722	-5.81703	-14.6002
												-29.484	12.2034	-3.77387	33.6922
												-5.05469	18.2233	3.69323	-3.98595
												1.31889	-2.68473	7.70142	1.21091
												-24.3417	40.9235	-9.01661	27.5765
												-13.7429	-16.4463	1.15512	8.6022
												0.692115	4.94407	-1.74179	-7.86851
												16.3783	9.36122	29.0547	19.8148
												10.5089	1.21097	-1.3994	12.4062
												1.73539	5.64997	-3.8274	1.74957
												0.44062	-8.23221	3.92131	0.971765
												29.5176	87.1784	78.9168	-16.138
												1.96275	2.67249	-22.9877	36.1246
												13.0167	-4.95261	6.78539	-14.2412
												5.22703	4.8342	2.43682	8.19802
												30.4562	1.32307	27.7255	4.68891
												6.23146	0.156914	-3.39849	-3.09873
												13.2397	-1.78331	-2.22435	1.78965
												-14.1184	28.9107	17.5797	9.06017
												4.7471	13.6378	-12.0993	10.6825
												-7.92071	-2.37716	-9.05371	6.14522
												-5.60878	-6.60871	-7.92648	-6.60876
												3.17265	3.20561	-1.01945	-5.35798
												-19.2506	-10.0875	5.72149	-10.8775
												2.50979	-7.17772	-0.582949	6.78628
												2.32448	2.06482	3.32345	-0.773408
												3.24377	2.03011	12.6367	-7.33255
												10.793	11.2221	-1.76181	5.95966
												0.787454	2.86955	-10.8805	2.95364
												5.35387	-5.20897	-3.33179	-2.46247
												3.57846	6.74491	-14.3855	23.288
												1.89181	-8.25244	-1.73313	-2.95509
												15.8476	5.80746	16.6038	-3.95749
												-0.587187	-20.7971	1.77202	-17.998
												6.37706	-1.34676	8.56787	-1.11018
												-11.3378	10.9831	2.99307	-7.07574
												0.943852	3.21257	10.2069	12.9698
												-6.32293	26.7617	-1.50037	-4.55239
												-13.3696	-0.608601	-2.97667	-2.23907
												-8.09989	-1.59535	-0.535069	-13.651
												-68.4015	19.2377	-36.9765	72.7598
												3.95984	0.892948	-7.57511	1.69445
												-2.24538	18.2625	-8.28487	-11.6408
												-2.18209	6.85997	-3.06168	-4.28268
												-8.64496	17.012	25.629	36.2765
												-12.8095	-6.48002	-23.6037	-25.8366
												-12.7097	5.2841	6.07593	2.42571
												22.2605	23.9707	17.7405	2.57041
												-9.92364	-48.3747	3.94652	-1.02304
												3.25145	3.33728	2.20255	7.15981
												7.11001	3.98342	4.5947	7.25323
												-33.2937	-41.0733	9.65082	-21.0814
												-5.55002	5.31061	-0.159023	-1.96582
												11.7913	16.8481	-4.3443	4.49184
												-3.93082	3.56761	-3.86405	-0.684945
												-5.49282	-6.75681	8.00182	8.99989
												7.08021	15.1347	16.3779	-5.37396
												6.399	2.30672	-2.83621	-0.345663
												3.5735	3.31148	-3.40719	-1.55049
												9.83968	3.6385	-0.609689	-6.64593
												0.429396	-8.46384	-11.8909	15.6325
												7.66298	10.4858	-3.68981	-22.9883
												13.7189	14.7327	10.0222	-4.46904
												-0.794804	1.75671	2.93794	2.41998
												24.6348	13.9999	10.2159	7.70333
												5.04974	4.83625	-7.19546	3.01615
												-14.4211	-1.01979	0.724361	16.5759
												-7.19185	-17.2307	-19.4395	-13.517
												-6.99466	5.05974	-0.314048	3.96243
												-18.5209	-14.5579	-27.8984	-2.36355
												10.554	16.1303	-24.3806	-4.56941
												-4.84001	3.85676	-7.52476	4.82012
												21.7855	3.40754	-30.5959	-1.41081
												-4.47901	0.43428	22.5854	-2.12268
												18.5144	-11.4549	-0.732269	9.43473
												2.9292	-9.53434	-2.62494	3.256
												-17.2158	1.28969	31.587	-13.0152
												-19.1251	32.1499	-12.14	25.9259
												-52.0021	6.94735	8.97072	-34.6383
												-8.38946	-9.61251	16.328	3.59697
												3.19403	-3.00862	-6.38185	-3.72999
												-16.902	-0.891167	-1.18093	24.6991
												-13.0535	-1.27741	4.1916	-10.4378
												7.59595	14.3318	5.59269	19.0485
												2.42062	1.46105	-4.03232	12.0333
												88.5489	-16.0301	-40.3275	11.9833
												-4.43837	-1.56247	-2.806	12.0898
												-12.3696	-3.65043	5.84447	-3.91468
												-18.4892	-8.23615	13.3369	14.7918
												3.7336	38.2826	-12.9023	1.50888
												-3.42295	-12.944	-0.848397	7.05704
												-0.170746	-0.836068	7.6399	2.01339
												-14.8455	-19.6195	6.89114	-26.3119
												27.4378	-11.5254	0.989701	-1.11149
												5.68963	2.74848	-0.807166	6.37683
												-7.37462	-0.589996	-5.95699	18.2731
												-11.4059	-11.2605	-6.3649	8.9997
												9.14653	-2.20716	1.65301	-0.661465
												4.14018	-5.95212	-4.73957	-1.47698
												-3.3345	-4.86776	4.94336	3.19318
												-0.6194	-30.2734	7.55736	-25.7714
												-12.5082	-11.8101	-8.86815	-7.65968
												-6.31266	3.29564	4.86061	5.2338
												-3.1039	-4.06235	6.26518	5.30701
												-10.8755	-23.3387	9.85605	23.3719
												1.78043	12.3448	7.29913	4.51746
												-0.0569012	-0.692023	-3.2768	-1.96004
												-10.5803	-9.15387	22.8954	18.5031
												5.86897	-2.64655	-3.52181	0.911945
												-14.1214	-1.29532	-5.50849	-2.07973
												40.9658	-9.77438	-4.33491	11.1098
												12.9651	-3.38136	1.28674	-5.63455
												0.99919	13.9787	-7.28771	11.7261
												-17.5788	3.82353	-15.3992	11.0564
												-14.0995	24.0795	-6.52652	-9.05981
												-6.36036	4.94646	0.868142	2.98676
												5.12946	-0.354802	-22.3897	6.84211
												-1.27963	4.87398	1.7508	1.09043
												-3.7273	1.41818	0.0261395	-8.10754
												-17.8252	-1.62397	-21.8654	-28.3722
												-9.02318	34.8603	-20.6217	-37.5717
												-10.7441	-5.46981	26.977	9.9285
												8.91441	16.4838	14.5191	40.348
												-21.9556	0.97733	13.9315	-11.4036
												6.13032	-10.0154	-12.8753	1.36274
												-13.5422	6.62743	4.14496	3.08523
												-12.1747	-3.95276	-6.10045	4.34665
												-3.97128	-25.2055	6.59667	13.9391
												0.310114	-3.85012	-9.58558	6.87072
												12.1344	1.31426	19.5771	4.91819
												5.47815	9.7604	8.33161	4.565
												8.00873	-0.777423	15.257	-1.97214
												-6.8726	-10.0546	-10.4673	-11.7317
												4.97294	4.9972	-2.65635	3.19058
												5.53156	4.55005	4.8108	2.12575
												11.2974	3.20536	-27.6332	-0.237061
												9.62638	-11.5703	-13.9025	-14.0811
												-6.63135	3.77809	-4.70331	-2.94486
												-0.104006	-1.42412	-4.73237	-0.223668
												-11.9489	-4.82659	23.429	-35.1756
												-14.405	1.40963	18.1126	10.9475
												-12.0435	-5.04616	14.4563	-1.91207
												-3.5112	10.2247	9.9969	-10.4861
												-7.92737	-25.9023	10.6457	6.44243
												11.6888	-31.0778	-18.7405	-7.00367
												2.06172	7.64391	-1.07708	3.45889
												8.67321	-1.02885	-17.4081	-5.5414
												-7.69562	2.7879	-1.83564	-2.44567
												-28.0333	-21.1219	-0.176008	9.43076
												6.44594	-9.78108	-0.15313	-2.29646
												-9.62881	-8.40936	1.89383	-2.41982
												-7.12616	7.9735	3.34661	-17.8034
												2.27484	3.64633	-7.88018	2.50885
												-6.78725	-19.2056	-1.46159	-25.4439
												-17.2379	-14.6976	6.31936	2.60506
												-11.0535	1.5203	-5.17892	10.7004
												-11.6347	8.63467	-5.45756	0.492894
												-8.52347	3.90123	-7.86331	-2.23662
												-41.778	-8.53622	-7.28517	-39.6719
												-5.97309	-2.33143	3.75177	0.87139
												-0.629725	-8.84844	-20.6063	-13.0881
												-25.7349	-24.6797	29.2641	0.147169
												-22.8639	-13.8477	11.396	-4.77017
												-3.95776	6.74086	-6.37908	1.51605
												-11.4224	6.72191	-0.425944	-9.34367
												-16.0589	2.1526	13.8932	1.44236
												-8.34767	-1.40324	7.56031	-1.53586
												-2.77774	5.1133	13.3475	13.9349
												-1.33708	11.6747	2.91726	3.93936
												-4.88549	-0.771038	-6.05097	-17.3154
												-8.59878	-5.10249	24.3991	20.0354
												-49.0153	53.7481	26.642	2.38868
												1.02453	-1.17942	-2.88019	-17.8169
												5.11729	5.8471	8.24861	12.4935
												-20.2255	11.8008	6.03492	-0.368272
												2.61947	-1.23418	17.9369	-9.38145
												-3.8636	-0.182557	1.75824	-4.96248
												-11.6809	-6.75281	2.76077	-3.43516
												-6.89478	9.2536	17.5459	-5.39822
												8.28643	-2.00587	-13.2922	13.656
												2.05056	3.71149	-2.21442	-6.67219
												-14.4085	28.8857	30.8327	33.5585
												-8.5284	-42.7541	-17.0419	-6.989
												-3.44551	-8.67792	-16.597	-25.2298
												2.55751	6.28671	4.96159	-0.167244
												-6.92541	2.35215	21.1045	-9.39964
												6.62279	1.85945	1.81874	8.31877
												-0.288744	-1.2892	7.07569	11.5124
												-7.62961	-0.00446765	11.224	0.403316
												-10.4515	7.55871	10.7678	9.09503
												-1.76588	3.37282	4.11223	-12.0735
												-19.9882	-15.872	14.4909	22.9379
												-3.17468	11.4534	35.0239	21.4195
												2.49902	4.46168	-0.610123	-11.8443
												-0.668688	0.68727	-1.40441	6.52112
												0.993543	0.0407729	6.37802	-8.46792
												-4.36607	-3.61214	6.64011	-11.8474
												-2.65072	5.55034	-5.87133	-0.747669
												-0.820774	0.121376	15.5564	-6.39791
												19.5435	-1.36925	2.13898	16.9773
												19.8792	49.6	42.8726	19.7499
												-0.447961	14.1156	2.6818	4.63769
												-9.42886	-10.3773	-3.97274	2.54627
												4.36212	14.8019	4.66081	10.0713
												25.0009	55.9702	45.967	4.44165
												-15.0607	-27.6623	-18.5158	22.3691
												-23.186	-17.4987	-23.0442	-5.65457
												7.16524	8.65883	15.4139	3.80525
												-6.59572	10.8338	4.03198	-10.579
												-18.0864	7.51955	-10.9671	0.344749
												-27.5344	3.90989	20.4636	-5.19196
												-10.0797	-6.71581	17.8073	-4.00445
												12.7026	-19.1027	-0.626436	8.61943
												-0.220367	0.479574	2.52502	-4.23094
												6.26281	-1.82455	1.70964	-13.0656
												-2.39054	-10.1246	5.71079	2.33666
												118.825	-25.4805	10.5213	-70.2303
												20.4735	6.87443	4.34975	-12.5748
												-10.7823	-18.6253	-17.7579	-0.91608
												9.25807	-7.48165	-1.73542	-2.77917
												-6.63682	-6.1886	-4.84536	-23.9003
												-2.69863	-12.2923	12.3922	-26.5297
												-4.7349	1.53992	0.814977	-2.93688
												-0.472268	-6.8634	-0.282196	-19.2729
												-7.24402	-11.8091	7.60809	-17.6706
												1.96945	-5.5096	-8.15358	-10.5918
												-5.50784	8.29433	-8.54516	15.9033
												11.0541	10.2627	15.6403	24.0828
												7.38221	-28.2747	-27.8261	-19.0781
												3.80381	-5.12139	8.20784	-10.5762
												3.09667	-2.71996	2.81219	-11.4446
												11.5227	-1.97574	8.67598	16.061
												8.26476	7.74215	-5.64854	-10.9728
												-18.0502	-30.1513	-22.2848	-44.9943
												-20.7001	-31.8097	-29.421	-44.7979
												2.17373	0.0774687	-2.25662	-10.556
												-0.453938	2.81602	2.41791	-1.62127
												-5.79546	4.92415	6.98502	4.11724
												-3.61134	2.86323	5.91803	-4.20061
												8.65011	-0.0740183	0.901274	-1.10031
												-8.98957	-18.5811	-9.00951	-15.6293
												4.0135	7.24683	-7.63399	11.601
												14.6274	9.34396	-6.28641	10.956
												1.77209	-12.7485	-0.939563	-17.9737
												8.43995	-16.137	5.59089	-12.0164
												-3.95956	6.59547	7.36945	6.76184
												-11.8308	24.399	-7.37778	-14.656
												8.65223	-5.34525	-1.73959	-1.89119
												14.0874	1.12213	-10.2435	-6.07299
												-4.69953	13.3363	4.78178	27.0525
												12.0219	3.60298	2.40356	-1.87791
												18.9239	15.6359	2.83397	14.0322
												-15.8659	8.55323	-10.2486	-11.5904
												-3.9617	4.35998	-14.9284	6.4573
												3.21508	-5.1212	1.7938	-4.45968
												10.1662	-7.73308	-5.23462	-12.557
												-2.08866	-7.10399	3.04535	-4.38716
												0.204543	-1.41605	22.7048	-6.91224
												35.3444	-0.824867	36.322	3.49397
												-18.9273	-0.134539	6.14147	-7.93507
												3.00098	3.88107	-5.9263	-10.3388
												-2.11535	-0.170431	-6.56642	-6.4201
												2.69777	10.7561	1.67955	-12.0243
												-12.1898	-12.9396	-26.1368	-32.6192
												11.8586	19.81	16.1638	-6.32918
												-8.38571	-10.9899	2.92949	3.08897
												-12.7262	1.91313	-10.7991	-7.39142
												-5.15136	3.07777	-3.49763	-11.3424
												-1.68089	-15.7806	-24.2104	-13.1859
												-12.7197	1.8556	21.2638	21.8941
												-0.333347	-3.54827	7.15241	-7.58092
												4.34165	-0.751499	3.35865	-0.749051
												4.12293	10.3067	6.39359	8.69338
												-21.0702	-9.69247	-2.02935	10.1939
												-6.34321	13.5159	13.2487	2.60992
												-4.99895	7.71997	2.79581	-5.67841
												-7.7269	30.6925	42.7779	-2.3061
												26.0636	-0.414551	17.1126	-1.45113
												11.2251	-19.0943	-1.68773	-4.40744
												-14.9873	-0.833601	-0.452737	-6.8864
												-0.622186	5.86924	1.877	-10.0975
												-11.7377	0.895692	6.92633	-2.72181
												6.75054	32.3755	-6.09256	-14.9374
												-20.4531	-7.79043	-2.29784	-13.2489
												-16.3139	-27.1554	-11.3992	-20.4626
												-8.15407	14.8195	-10.8852	-9.20111
												-26.7556	24.9587	25.4992	-25.1924
												-6.97297	-10.4554	13.2674	8.46015
												-5.1868	-4.36869	9.33057	3.24984
												-0.405673	-2.02639	27.4404	6.76897
												-10.2408	-18.7252	-16.1986	-19.4368
												-15.3158	3.89842	-6.87421	-3.99778
												17.3374	-2.12509	13.3021	-13.7445
												-8.13782	-0.716735	-31.163	9.76755
												12.9925	19.9044	7.38351	-1.71319
												7.20852	-6.81906	31.3307	1.66744
												-8.79987	14.778	-4.24759	-32.3648
												1.61342	10.9584	10.9629	-14.3
												20.2071	20.3044	3.60269	13.395
												7.93985	-4.93986	-20.1912	-22.5207
												3.83812	-4.33107	0.203723	-7.36414
												-2.00102	-5.46934	-5.07538	-4.208
												0.275422	-3.31105	13.6059	13.1277
												8.36204	10.7241	-11.9064	-14.5388
												4.24269	4.13282	4.90105	6.16934
												-4.6279	-8.53601	22.4508	1.07329
												15.8611	-9.70409	-17.9833	1.66629
												-55.8885	-14.4652	11.4318	-29.7872
												-0.270989	19.2549	-2.62878	18.3399
												13.9865	1.94577	-4.68576	5.1671
												3.23597	-0.855142	5.44042	3.41049
												36.0662	10.3584	-34.4581	-7.1125
												-1.45991	-4.77034	0.247621	-2.41296
												0.525324	10.3736	4.84368	2.94607
												22.799	-0.162674	-20.0652	-12.4021
												-9.72298	-26.256	-32.2748	-33.9483
												-1.59002	-13.7687	2.73874	-7.97844
												-5.4783	8.22693	-6.89319	-6.29257
												-2.67389	-1.56291	2.13846	-8.41631
												-0.993381	-20.5745	-6.4619	7.87527
												8.3871	25.3042	-8.99132	19.2699
												17.2422	15.6015	-34.4484	-9.16182
												-24.9704	5.66661	10.1486	-11.5551
												-25.5926	-2.4524	-17.6653	-34.5264
												-0.945914	-7.82348	-7.28149	-4.41662
