# Supplementary material for: Thalamic circuits for independent control of prefrontal signal and noise
Source: Nature. 2021 Oct 6;600(7887):100–4. doi: 10.1038/s41586-021-04056-3 (PMC8636261; doi:10.1038/s41586-021-04056-3)
Supplement: Supplementary file 5 — Source Data Fig. 3 [file 41586_2021_4056_MOESM5_ESM.xlsx]

## Sheet: 3b
	Baseline		PL inactivation			Fitting curve X	Fitting curve Y (baseline)	Fitting curve Y (PL inactivation)
Relative conflict	Proportion correct	Proportion correct std	Proportion correct	Proportion correct std		0	0.827457	0.5054
0	0.8462	0.0578	0.4954	0.08		0.00502513	0.827452	0.5054
0.28	0.7898	0.0217	0.51	0.0389		0.010101	0.827446	0.5054
0.5	0.6869	0.0269	0.5074	0.0403		0.0152284	0.827439	0.5054
0.67	0.5425	0.0403	0.5056	0.0488		0.0204082	0.827431	0.5054
0.8	0.5408	0.0356	0.5099	0.0387		0.025641	0.827423	0.5054
						0.0309278	0.827413	0.5054
						0.0362694	0.827401	0.5054
						0.0416667	0.827388	0.5054
						0.0471204	0.827373	0.5054
						0.0526316	0.827356	0.5054
						0.0582011	0.827336	0.5054
						0.0638298	0.827313	0.5054
						0.0695187	0.827287	0.5054
						0.0752688	0.827258	0.5054
						0.0810811	0.827224	0.5054
						0.0869565	0.827185	0.5054
						0.0928962	0.827141	0.5054
						0.0989011	0.82709	0.5054
						0.104972	0.827031	0.5054
						0.111111	0.826965	0.5054
						0.117318	0.826888	0.5054
						0.123596	0.826801	0.5054
						0.129944	0.826701	0.5054
						0.136364	0.826587	0.5054
						0.142857	0.826456	0.5054
						0.149425	0.826306	0.5054
						0.156069	0.826134	0.5054
						0.162791	0.825938	0.5054
						0.169591	0.825714	0.5054
						0.176471	0.825458	0.5054
						0.183432	0.825165	0.5054
						0.190476	0.82483	0.5054
						0.197605	0.824447	0.5054
						0.204819	0.82401	0.5054
						0.212121	0.823511	0.5054
						0.219512	0.822941	0.5054
						0.226994	0.822291	0.5054
						0.234568	0.821551	0.5054
						0.242236	0.820706	0.5054
						0.25	0.819745	0.5054
						0.257862	0.818651	0.5054
						0.265823	0.817408	0.5054
						0.273885	0.815996	0.5054
						0.282051	0.814394	0.5054
						0.290323	0.81258	0.5054
						0.298701	0.810529	0.5054
						0.30719	0.808212	0.5054
						0.315789	0.805602	0.5054
						0.324503	0.802666	0.5054
						0.333333	0.799373	0.5054
						0.342282	0.795689	0.5054
						0.351351	0.79158	0.5054
						0.360544	0.787013	0.5054
						0.369863	0.781956	0.5054
						0.37931	0.776379	0.5054
						0.388889	0.770259	0.5054
						0.398601	0.763575	0.5054
						0.408451	0.756316	0.5054
						0.41844	0.748479	0.5054
						0.428571	0.740074	0.5054
						0.438849	0.731122	0.5054
						0.449275	0.721657	0.5054
						0.459854	0.711728	0.5054
						0.470588	0.701398	0.5054
						0.481481	0.690741	0.5054
						0.492537	0.679844	0.5054
						0.503759	0.6688	0.5054
						0.515152	0.657711	0.5054
						0.526718	0.646677	0.5054
						0.538462	0.635797	0.5054
						0.550388	0.625166	0.5054
						0.5625	0.614868	0.5054
						0.574803	0.604978	0.5054
						0.587302	0.595557	0.5054
						0.6	0.586652	0.5054
						0.612903	0.578296	0.5054
						0.626016	0.570511	0.5054
						0.639344	0.563303	0.5054
						0.652893	0.556669	0.5054
						0.666667	0.550597	0.5054
						0.680672	0.545068	0.5054
						0.694915	0.540056	0.5054
						0.709402	0.53553	0.5054
						0.724138	0.531461	0.5054
						0.73913	0.527812	0.5054
						0.754386	0.524552	0.5054
						0.769912	0.521647	0.5054
						0.785714	0.519063	0.5054
						0.801802	0.516771	0.5054
						0.818182	0.514742	0.5054
						0.834862	0.512947	0.5054
						0.851852	0.511364	0.5054
						0.869159	0.509967	0.5054
						0.886792	0.508738	0.5054
						0.904762	0.507657	0.5054
						0.923077	0.506706	0.5054
						0.941748	0.505872	0.5054
						0.960784	0.505139	0.5054
						0.980198	0.504497	0.5054
						1	0.503934	0.5054

## Sheet: 3d
	Choice classification Accuracy (%)		Choice mutual information			Error bar, Choice classification Accuracy (%)		Error bar, Choice mutual information
Time (s)	Low conflict	High conflict	Low conflict	High conflict		Low conflict	High conflict	Low conflict	High conflict
-0.15	48.1348	50.9345	0.0491867	0.0403451		2.50817	3.37454	0.0241961	0.0220922
-0.05	48.7298	54.5645	0.0426745	0.050698		2.38112	3.57478	0.0145939	0.0173461
0.05	53.0691	57.2869	0.0395237	0.0596785		2.38525	2.4333	0.0243494	0.0385779
0.15	58.4316	54.9173	0.0459095	0.0574251		2.36449	2.6989	0.0166379	0.0207918
0.25	59.9571	51.8235	0.0593668	0.0572207		3.16826	3.62409	0.030612	0.0205213
0.35	57.1926	50.4963	0.0450615	0.0551556		2.93228	3.11186	0.0167509	0.0328102
0.45	53.9191	51.6901	0.0346755	0.0427944		2.49832	3.21509	0.0142447	0.0147814
0.55	53.9934	51.6442	0.0557447	0.0343531		2.63096	3.20846	0.0196398	0.0244654
0.65	58.5354	50.3969	0.0909361	0.0378096		2.14588	3.03096	0.041055	0.0126698
0.75	67.1398	53.9087	0.138345	0.0640746		3.15266	4.38305	0.0398847	0.0189425
0.85	77.2911	61.9205	0.29285	0.114736		2.54718	4.53745	0.0333714	0.0465734
0.95	84.4797	68.9684	0.467139	0.165232		2.44849	4.12436	0.0727734	0.0524096
1.05	84.3339	69.9426	0.430903	0.172694		2.10646	2.20686	0.0675045	0.0658355
1.15	76.7763	63.8963	0.29172	0.118385		2.39762	3.26983	0.0621453	0.033302
1.25	67.6323	56.6496	0.149304	0.0642746		2.71398	3.13685	0.0455326	0.0193993
1.35	61.1494	51.848	0.0604206	0.0413216		3.04122	3.80004	0.00815601	0.0143383

## Sheet: 3e
	Baseline		PL inactivation			Fitting curve X	Fitting curve Y (baseline)	Fitting curve Y (PL inactivation)
Relative conflict	Proportion correct	Proportion correct std	Proportion correct	Proportion correct std		0	0.782154	0.762999
0	0.7845	0.0533	0.7483	0.0581		0.00502513	0.782154	0.762999
0.28	0.7721	0.0095	0.688	0.0172		0.010101	0.782154	0.762999
0.5	0.7044	0.0099	0.4877	0.0179		0.0152284	0.782153	0.762998
0.67	0.5534	0.0429	0.5157	0.0548		0.0204082	0.782153	0.762998
0.8	0.5388	0.0485	0.5419	0.06		0.025641	0.782152	0.762997
						0.0309278	0.782151	0.762997
						0.0362694	0.78215	0.762996
						0.0416667	0.782149	0.762995
						0.0471204	0.782148	0.762993
						0.0526316	0.782146	0.762991
						0.0582011	0.782145	0.762989
						0.0638298	0.782143	0.762986
						0.0695187	0.78214	0.762982
						0.0752688	0.782137	0.762978
						0.0810811	0.782134	0.762971
						0.0869565	0.782129	0.762964
						0.0928962	0.782124	0.762954
						0.0989011	0.782119	0.762942
						0.104972	0.782112	0.762926
						0.111111	0.782103	0.762906
						0.117318	0.782094	0.76288
						0.123596	0.782082	0.762848
						0.129944	0.782068	0.762807
						0.136364	0.782052	0.762754
						0.142857	0.782032	0.762688
						0.149425	0.782009	0.762603
						0.156069	0.781982	0.762496
						0.162791	0.78195	0.76236
						0.169591	0.781911	0.762188
						0.176471	0.781865	0.761969
						0.183432	0.781811	0.761691
						0.190476	0.781747	0.76134
						0.197605	0.781671	0.760894
						0.204819	0.781581	0.76033
						0.212121	0.781474	0.759617
						0.219512	0.781347	0.758716
						0.226994	0.781197	0.757581
						0.234568	0.781019	0.756153
						0.242236	0.780808	0.754361
						0.25	0.780558	0.752121
						0.257862	0.780262	0.74933
						0.265823	0.779912	0.745872
						0.273885	0.779498	0.741614
						0.282051	0.779008	0.736413
						0.290323	0.778429	0.730119
						0.298701	0.777745	0.722589
						0.30719	0.776938	0.713704
						0.315789	0.775986	0.703389
						0.324503	0.774866	0.691636
						0.333333	0.773548	0.678529
						0.342282	0.772002	0.664255
						0.351351	0.770189	0.649107
						0.360544	0.768069	0.633468
						0.369863	0.765597	0.617773
						0.37931	0.762723	0.602464
						0.388889	0.759393	0.58794
						0.398601	0.75555	0.574519
						0.408451	0.751135	0.562416
						0.41844	0.746091	0.551739
						0.428571	0.740364	0.542502
						0.438849	0.733906	0.534643
						0.449275	0.726679	0.528052
						0.459854	0.718665	0.522592
						0.470588	0.709862	0.518112
						0.481481	0.700295	0.514467
						0.492537	0.690018	0.511521
						0.503759	0.679114	0.509153
						0.515152	0.667697	0.507258
						0.526718	0.655907	0.505746
						0.538462	0.643904	0.504543
						0.550388	0.63186	0.503589
						0.5625	0.619949	0.502833
						0.574803	0.608339	0.502235
						0.587302	0.597179	0.501762
						0.6	0.586596	0.501389
						0.612903	0.576687	0.501094
						0.626016	0.567521	0.500862
						0.639344	0.559135	0.500679
						0.652893	0.551541	0.500535
						0.666667	0.544726	0.500421
						0.680672	0.538662	0.500331
						0.694915	0.533304	0.500261
						0.709402	0.528601	0.500205
						0.724138	0.524498	0.500162
						0.73913	0.520934	0.500127
						0.754386	0.517853	0.5001
						0.769912	0.515199	0.500079
						0.785714	0.51292	0.500062
						0.801802	0.510969	0.500049
						0.818182	0.509302	0.500038
						0.834862	0.507881	0.50003
						0.851852	0.506672	0.500024
						0.869159	0.505645	0.500019
						0.886792	0.504773	0.500015
						0.904762	0.504034	0.500012
						0.923077	0.503408	0.500009
						0.941748	0.502878	0.500007
						0.960784	0.502429	0.500006
						0.980198	0.50205	0.500004
						1	0.50173	0.500004

## Sheet: 3g
Fraction of cells
Conflict preferring	Conflict non-preferring
0.6538	0.3462
0.56	0.44
0.5	0.5
0.5568	0.4432
0.5641	0.4359
0.5714	0.4286
