# Supplementary material for: Thalamic circuits for independent control of prefrontal signal and noise
Source: Nature. 2021 Oct 6;600(7887):100–4. doi: 10.1038/s41586-021-04056-3 (PMC8636261; doi:10.1038/s41586-021-04056-3)
Supplement: Supplementary file 6 — Source Data Fig. 4 [file 41586_2021_4056_MOESM6_ESM.xlsx]

## Sheet: 4b
Fraction of cells
Conflict preferring	Conflict non-preferring
0.1429	0.8571
0.125	0.875
0	1

## Sheet: 4d
Fraction of cells
Conflict preferring	Conflict non-preferring
0	1
0	1
0.125	0.875

## Sheet: 4e
MD_GRIK4 inactivation	Low conflict		High conflict
	Laser Off	Laser On	Laser Off	Laser On
	0.83	0.75	0.75	0.6
	0.9	0.8	0.778	0.667
	0.6	0.533	0.583	0.4
	0.69	0.471	0.545	0.428
	0.727	0.533	0.6	0.428
	0.778	0.667	0.714	0.5
	0.778	0.727	0.727	0.533
	0.8	0.667	0.69	0.571
	0.867	0.79	0.857	0.625
	0.93	0.833	0.9	0.714
	0.909	0.818	0.857	0.625
	0.75	0.6	0.667	0.454
	0.727	0.556	0.667	0.478
	0.727	0.538	0.625	0.478
	0.857	0.778	0.833	0.625
	0.727	0.6	0.6	0.454
	0.75	0.63	0.636	0.478
	0.818	0.71	0.727	0.5
	0.556	0.44	0.5	0.33
	0.647	0.452	0.545	0.363

## Sheet: 4f
MD_D2 inactivation	Low conflict		High conflict
	Laser Off	Laser On	Laser Off	Laser On
	0.7	0.692308	0.571429	0.692308
	0.666667	0.636364	0.545455	0.666667
	0.769231	0.733333	0.7	0.888889
	0.857143	0.818182	0.636364	0.8
	0.75	0.714286	0.625	0.7
	0.818182	0.857143	0.928571	0.941176
	0.857143	0.8	0.769231	0.833333
	0.727273	0.785714	0.6	0.777778
	0.714286	0.666667	0.916667	0.9
	0.888889	0.875	0.583333	0.714286
	0.916667	0.9375	0.692308	0.818182
	0.785714	0.857143	0.615385	0.777778
	0.692308	0.666667	0.529412	0.583333
	0.818182	0.833333	0.818182	0.9
	0.75	0.818182	0.625	0.727273
	0.833333	0.9	0.727273	0.846154
	0.6	0.615385	0.785714	0.916667
	0.777778	0.846154	0.615385	0.714286
	0.777778	0.75	0.666667	0.875
	0.733333	0.777778	0.888889	0.9

## Sheet: 4h
Choice Probability	Low conflict				High conflict
	MD intact	Without GRIK4	Without D2		MD intact	Without GRIK4	Without D2
Mean	0.843	0.755	0.868		0.769	0.658	0.8158
SEM	0.0084	0.0117	0.0072		0.0112	0.0142	0.0095

## Sheet: 4j
	Baseline		PL inactivation			Fitting curve X	Fitting curve Y (baseline)	Fitting curve Y (PL inactivation)
Relative conflict	Proportion correct	Proportion correct std	Proportion correct	Proportion correct std		0	0.827457	0.5054
0.3125	0.7443	0.0325	0.7482	0.0307		0.00502513	0.827452	0.5054
0.25	0.758	0.0301	0.7314	0.0311		0.010101	0.827446	0.5054
0.1875	0.7268	0.0249	0.6401	0.0266		0.0152284	0.827439	0.5054
0.125	0.6479	0.0256	0.4985	0.0269		0.0204082	0.827431	0.5054
0.0625	0.5316	0.0419	0.494	0.0388		0.025641	0.827423	0.5054
						0.0309278	0.827413	0.5054
						0.0362694	0.827401	0.5054
						0.0416667	0.827388	0.5054
						0.0471204	0.827373	0.5054
						0.0526316	0.827356	0.5054
						0.0582011	0.827336	0.5054
						0.0638298	0.827313	0.5054
						0.0695187	0.827287	0.5054
						0.0752688	0.827258	0.5054
						0.0810811	0.827224	0.5054
						0.0869565	0.827185	0.5054
						0.0928962	0.827141	0.5054
						0.0989011	0.82709	0.5054
						0.104972	0.827031	0.5054
						0.111111	0.826965	0.5054
						0.117318	0.826888	0.5054
						0.123596	0.826801	0.5054
						0.129944	0.826701	0.5054
						0.136364	0.826587	0.5054
						0.142857	0.826456	0.5054
						0.149425	0.826306	0.5054
						0.156069	0.826134	0.5054
						0.162791	0.825938	0.5054
						0.169591	0.825714	0.5054
						0.176471	0.825458	0.5054
						0.183432	0.825165	0.5054
						0.190476	0.82483	0.5054
						0.197605	0.824447	0.5054
						0.204819	0.82401	0.5054
						0.212121	0.823511	0.5054
						0.219512	0.822941	0.5054
						0.226994	0.822291	0.5054
						0.234568	0.821551	0.5054
						0.242236	0.820706	0.5054
						0.25	0.819745	0.5054
						0.257862	0.818651	0.5054
						0.265823	0.817408	0.5054
						0.273885	0.815996	0.5054
						0.282051	0.814394	0.5054
						0.290323	0.81258	0.5054
						0.298701	0.810529	0.5054
						0.30719	0.808212	0.5054
						0.315789	0.805602	0.5054
						0.324503	0.802666	0.5054
						0.333333	0.799373	0.5054
						0.342282	0.795689	0.5054
						0.351351	0.79158	0.5054
						0.360544	0.787013	0.5054
						0.369863	0.781956	0.5054
						0.37931	0.776379	0.5054
						0.388889	0.770259	0.5054
						0.398601	0.763575	0.5054
						0.408451	0.756316	0.5054
						0.41844	0.748479	0.5054
						0.428571	0.740074	0.5054
						0.438849	0.731122	0.5054
						0.449275	0.721657	0.5054
						0.459854	0.711728	0.5054
						0.470588	0.701398	0.5054
						0.481481	0.690741	0.5054
						0.492537	0.679844	0.5054
						0.503759	0.6688	0.5054
						0.515152	0.657711	0.5054
						0.526718	0.646677	0.5054
						0.538462	0.635797	0.5054
						0.550388	0.625166	0.5054
						0.5625	0.614868	0.5054
						0.574803	0.604978	0.5054
						0.587302	0.595557	0.5054
						0.6	0.586652	0.5054
						0.612903	0.578296	0.5054
						0.626016	0.570511	0.5054
						0.639344	0.563303	0.5054
						0.652893	0.556669	0.5054
						0.666667	0.550597	0.5054
						0.680672	0.545068	0.5054
						0.694915	0.540056	0.5054
						0.709402	0.53553	0.5054
						0.724138	0.531461	0.5054
						0.73913	0.527812	0.5054
						0.754386	0.524552	0.5054
						0.769912	0.521647	0.5054
						0.785714	0.519063	0.5054
						0.801802	0.516771	0.5054
						0.818182	0.514742	0.5054
						0.834862	0.512947	0.5054
						0.851852	0.511364	0.5054
						0.869159	0.509967	0.5054
						0.886792	0.508738	0.5054
						0.904762	0.507657	0.5054
						0.923077	0.506706	0.5054
						0.941748	0.505872	0.5054
						0.960784	0.505139	0.5054
						0.980198	0.504497	0.5054
						1	0.503934	0.5054

## Sheet: 4k
MD_GRIK4 inactivation	High signal		Low signal
	Laser Off	Laser On	Laser Off	Laser On
	0.636	0.714	0.5	0.6
	1	1	0.85	1
	0.625	0.77	0.51	0.63
	0.867	0.9	0.708	0.9
	0.727	0.818	0.555	0.714
	0.7	0.867	0.6	0.7
	0.75	0.85	0.6	0.75
	0.727	0.833	0.583	0.75
	0.857	0.9	0.8	0.85
	0.667	0.77	0.54	0.66
	0.818	0.875	0.7	0.785
	0.833	0.875	0.69	0.833
	0.69	0.785	0.545	0.69
	0.833	0.875	0.714	0.83
	0.9	0.91	0.727	0.867
	0.875	0.9	0.73	0.85
	0.778	0.875	0.636	0.778
	0.76	0.857	0.63	0.778
	0.833	0.867	0.667	0.8
	0.636	0.75	0.5	0.647

## Sheet: 4l
MD_D2 inactivation	High signal		Low signal
	Laser Off	Laser On	Laser Off	Laser On
	0.727273	0.692308	0.555556	0.416667
	0.8	0.875	0.636364	0.5
	1	0.9	0.777778	0.692308
	0.833333	0.888889	0.692308	0.545455
	0.666667	0.7	0.533333	0.428571
	0.833333	0.875	0.666667	0.533333
	0.875	0.846154	0.75	0.615385
	0.666667	0.75	0.583333	0.5625
	0.777778	0.75	0.8	0.6
	0.8	0.75	0.5	0.5
	0.777778	0.769231	0.666667	0.571429
	0.857143	1	0.6	0.4375
	0.666667	0.714286	0.727273	0.583333
	0.7	0.785714	0.538462	0.5
	0.75	0.833333	0.727273	0.6
	0.818182	0.875	0.571429	0.538462
	0.666667	0.692308	0.545455	0.5
	0.875	0.785714	0.666667	0.466667
	0.75	0.733333	0.615385	0.333333
	0.75	0.818182	0.571429	0.454545
