# Supplementary material for: Thalamic circuits for independent control of prefrontal signal and noise
Source: Nature. 2021 Oct 6;600(7887):100–4. doi: 10.1038/s41586-021-04056-3 (PMC8636261; doi:10.1038/s41586-021-04056-3)
Supplement: Supplementary file 7 — Source Data Extended Data Fig. 1 [file 41586_2021_4056_MOESM7_ESM.xlsx]

## Sheet: c
MD-PL	Log10(Evoked Response)
	-SSFO	+SSFO
	0.363532	0.460967
	0.380942	0.708481
	0.016097	0.078758
	1.06584	1.11626
	-0.07654	-0.05821
	0.374006	0.415845
	0.221627	0.883181
	0.420119	0.697546
	0.496693	0.510612
	0.801572	1.21263
	0.219745	0.61479
	0.43676	0.498636
	0.144682	0.766923
	0.12815	0.377655
	0.760996	1.11129
	0.8635	1.27614
	-0.02733	-0.02062
	0.24989	0.456505
	0.8579	1.40733
	-0.22752	0.262703
	-0.02143	0.268915
	-0.27243	0.004024
	0.472169	0.665535
	0.153647	0.190892
	0.303725	0.407825
	0.114676	0.131439
	-0.13087	0.007686
	0.491688	0.661236
	0.966263	1.14555
	-0.20671	-0.13643
	0.271238	0.700651
	0.756191	0.866559
	-0.00743	0.01259
	0.401289	0.458517
	0.245568	0.369758
	0.027389	0.253961
	0.087692	0.632872
	0.26017	0.470062
	0.339243	0.664599
	0.667855	0.882365
	-0.10455	0.416838
	0.308838	0.470565
	0.87386	0.970683
	0.076124	0.34648
	0.37181	0.754588
	0.418458	0.521482
	0.214082	0.251023
	0.277899	0.367924
	0.207972	0.32777
	-0.50864	-0.049
	-0.05514	0.293111
	0.019831	0.088253
	0.302844	0.382976
	0.72725	0.762169
	-0.1804	-0.02214
	0.197874	0.542686
	0.36217	0.880128
	0.375593	0.385368
	-0.28612	0.037782
	0.562516	0.567618
	-0.23037	0.166449
	0.612659	0.835616
	0.141298	0.684814
	0.345811	0.403442
	0.196037	0.511431
	0.230729	0.898903
	0.025428	0.363281
	0.175522	0.292564
	-0.14178	-0.07352
	0.028716	0.632975
	0.146961	0.257986
	0	0.569536
	0.297999	0.302433
	-0.01404	0.12422
	0.051137	0.275151
	-0.29966	0.159423
	-0.02234	0.100175
	0.263384	0.406602
	-0.28745	-0.14863
	0.43701	0.634272
	0.074312	0.338492
	0.062442	0.066556
	-0.28564	0.034951
	0.201952	0.205538
	-0.05777	0.301774
	-0.07019	-0.00207
	0.522654	0.665247
	0.67458	0.830584
	0.05583	0.111904
	0.231389	0.648453
	0.448696	0.529999
	0.147554	0.569634
	0.03089	0.783892
	0.091651	0.283412
	0.014145	0.173568
	0.06358	0.217814
	-0.79379	0.217802
	-0.00478	0.059418
	-0.36661	0.395544
	-0.28062	0.256947
	-1.32773	-0.9603
	0.12761	0.475695
	-0.10732	0.299801
	-0.26499	0.080662
	-0.0276	0.431086
	-0.53219	0.048719
	-0.23082	0.294667
	0.344657	0.431787
	-0.63947	-0.04568
	-0.11241	-0.10029
	0.145069	0.286393
	-0.18878	0.074622
	-0.14383	0.593949
	-0.10152	-0.05338
	0.11635	0.428596
	-0.59454	0.319234
	0.144511	0.393557
	-0.16066	0.182927
	0.445718	0.718104
	0.384951	0.470144
	0.12911	0.356053
	0.011486	0.34946
	-0.14569	0.463219
	-0.09274	0.255317
	-0.10992	0.287967
	0.610793	0.840238
	0.527782	0.729479
	0.639843	0.66944
	0.37847	0.966837
	0.309636	0.369682
	0.474789	0.731319
	0.281527	0.423339
	0.372206	0.579165
	0.591223	0.604536
	0.602206	1.08697
	0.46482	-0.28428
	0.64571	0.12334
	0.037495	-0.15438
	0.421916	-0.46478
	0.753593	0.052605
	1.07248	0.863511
	0.257987	0.234008
	0.662629	0.285123
	0.29551	0.160879
	0.458763	0.190717
	0.147346	0.031945
	0.435371	-0.04326
	0.585559	0.489721
	0.165507	-0.52414
	0.099903	0.084683
	0.493942	0.219532

## Sheet: f
MGB-A1	Log10(Evoked Response)
	-SSFO	+SSFO
	0.002764	0.270926
	0.367195	0.520686
	-1.04675	0.176679
	0.402552	0.008308
	0.233186	0.344787
	0.635069	0.093169
	0.230222	-0.07017
	0.406894	0.405939
	0.554406	0.3109
	0.308927	0.471635
	0.102375	0.34558
	-0.3628	-0.03814
	0.589008	0.641792
	-0.29761	-1.22835
	0.005528	0.502538
	0.4985	0.109238
	-0.35384	-0.15994
	0.277761	-0.41941
	0.163095	-0.24731
	0.300449	0.026874
	-0.38983	0.155916
	-0.17145	0.169774
	0.24586	0.393368
	0.479645	0.701829
	0.386897	-0.075
	0.282707	0.058369
	0.31741	0.492238
	-0.03732	-0.09514
	-0.01218	0.086374
	0.068112	0.683329
	0.313193	0.471797
	-0.10281	0.141431
	0.235457	0.372431
	0.367404	0.132267
	0.014644	0.660306
	0.380285	0.315014
	-0.58937	0.629506
	-0.20439	-0.32406
	0.522139	0.127488
	0.134509	0.000198
	0.084017	0.059197
	0.43985	0.402868
	0.43746	0.767996
	0.031651	-0.04173
	0.184174	-0.41317
	-0.29536	0.292005
	0.52687	0.05554
	-0.36733	-0.17906
	0.38665	0.430437
	0.28574	-0.35178
	0.504353	0.026702
	0.236102	0.297747
	0.149216	-0.25262
	0.534191	0.705399
	-0.80201	0.13269
	0.561815	0.492076
	0.381556	-0.20289
	0.100336	-0.12684
	0.605967	0.102737
	0.110471	0.155532
	0.05033	0.258269
	0.559733	0.024835
	0.749662	0.06352
	0.292448	0.252617
	-0.01185	0.367086
	0.510393	0.323021
	-0.02279	0.404497
	0.46327	0.211542
	0.390997	0.103182
	0.243159	0.459213
	0.447585	0.402692
	0.270698	-0.4076
	0.478958	0.209892
	0.33624	0.135515
	0.076039	-0.0286
	0.412089	-0.61167
	-0.13938	-0.00198
	0.400333	0.076171
	0.408183	-0.44701
	0.480885	0.646597
	0.025748	-0.35119
	0.358144	0.164686
	0.097399	0.358734
	0.346009	-0.48177
	0.455508	0.385179
	0.466966	0.475435
	0.421479	-0.3655
	-0.23769	0.056255
	0.135204	0.143527
	-0.24203	-0.49345
	-0.06698	-0.26707
	0.084431	0.281022
	-0.18931	0.608226
	0.454849	-0.1945
	0.188271	0.257665
	-1.40593	-0.05642
	-0.08547	-0.05853
	-0.05575	-0.0796
	0.119912	-0.22365
	0.566826	0.607878
	0.370074	0.530071
	-0.38346	-0.2219
	-0.53678	-0.32038
	-0.54567	-0.10748
	0.239825	0.17181
	0.301932	-0.24964
	0.403713	-0.0723
	0.008892	-0.03866
	0.09233	-0.02369
	0.012578	0.301145
	-1.48227	-0.23611
	0.48742	-0.05794
	0.057618	-0.06736
	-0.07339	0.252586
	-0.51395	-0.04832
	0.338144	0.293014
	0.426432	0.220753
	-0.22209	0.52592
	-0.0673	0.387931
	-0.40876	-0.15053
	0.261147	0.216443
	0.364363	-0.14275
	0.218765	0.213688
	0.376102	0.668797
	0.168189	0.486594
	-0.24384	-0.23709
	0.451371	0.339931
	-0.57784	0.092428
	0.051073	0.068538
	-0.19056	0.132887
	-0.21264	-0.20216
	-0.21247	0.210193
	0.025498	0.464078
	0.054007	-0.0464
	0.5512	0.056783
	0.161948	0.139452
	-0.36764	-0.03687
	-0.03796	0.186879
	0.193894	-0.17147
	0.349425	-0.41222
	0.094281	-0.25879
	0.18349	0.09406
	0.048251	0.139798
	-0.71678	0.456132
	0.452882	0.550428
	0.0531	-0.42549
	0.12042	0.149183
	0.383871	-0.16191
	0.149115	-0.3991
	-0.1169	-0.15256
	-0.16748	0.075607
	0.140723	0.024625
	0.296703	0.348366
	0.528043	0.077555
	-1.08187	-0.0379
	0.076754	-0.23235
	-0.14157	0.037832
	0.466811	0.700682
	-0.2008	0.705448
	0.558354	0.457734
	0.450338	0.54578
	-0.20356	-0.71568
	0.341465	0.352756
	-0.46158	-0.03235
	0.48399	0.215696
	0.314494	0.063482
	0.19837	0.00061
	0.141206	0.063965
	0.314282	0.342931
	-0.10651	0.271086
	0.146186	0.189005
	-0.36071	-0.09128
	0.146502	-0.84725
	-0.38473	-0.01552
	0.349976	-0.10168
	0.39623	0.279152
	-1.39841	0.476193
	0.242601	0.206324
	-0.36784	0.164203
	0.026659	-0.13907
	0.137015	0.489435
	0.304395	0.283677
	0.168474	0.364101
	0.337015	0.002783
	-1.00638	0.437781
	0.815819	0.069164
	0.088805	-0.05012
	0.049997	0.015263
	0.091443	0.145678
	0.042101	-0.46181
	-0.40463	0.211924
	0.308555	0.193035
	0.423093	0.22795
	0.264308	0.405424
	0.055223	0.185664
	0.098734	0.15883

## Sheet: g
PL	A1
0.363532	0.002764
0.380942	0.367195
0.016097	-1.04675
1.06584	0.402552
-0.07654	0.233186
0.374006	0.635069
0.221627	0.230222
0.420119	0.406894
0.496693	0.554406
0.801572	0.308927
0.219745	0.102375
0.43676	-0.3628
0.144682	0.589008
0.12815	-0.29761
0.760996	0.005528
0.8635	0.4985
-0.02733	-0.35384
0.24989	0.277761
0.8579	0.163095
-0.22752	0.300449
-0.02143	-0.38983
-0.27243	-0.17145
0.472169	0.24586
0.153647	0.479645
0.303725	0.386897
0.114676	0.282707
-0.13087	0.31741
0.491688	-0.03732
0.966263	-0.01218
-0.20671	0.068112
0.271238	0.313193
0.756191	-0.10281
-0.00743	0.235457
0.401289	0.367404
0.245568	0.014644
0.027389	0.380285
0.087692	-0.58937
0.26017	-0.20439
0.339243	0.522139
0.667855	0.134509
-0.10455	0.084017
0.308838	0.43985
0.87386	0.43746
0.076124	0.031651
0.37181	0.184174
0.418458	-0.29536
0.214082	0.52687
0.277899	-0.36733
0.207972	0.38665
-0.50864	0.28574
-0.05514	0.504353
0.019831	0.236102
0.302844	0.149216
0.72725	0.534191
-0.1804	-0.80201
0.197874	0.561815
0.36217	0.381556
0.375593	0.100336
-0.28612	0.605967
0.562516	0.110471
-0.23037	0.05033
0.612659	0.559733
0.141298	0.749662
0.345811	0.292448
0.196037	-0.01185
0.230729	0.510393
0.025428	-0.02279
0.175522	0.46327
-0.14178	0.390997
0.028716	0.243159
0.146961	0.447585
0	0.270698
0.297999	0.478958
-0.01404	0.33624
0.051137	0.076039
-0.29966	0.412089
-0.02234	-0.13938
0.263384	0.400333
-0.28745	0.408183
0.43701	0.480885
0.074312	0.025748
0.062442	0.358144
-0.28564	0.097399
0.201952	0.346009
-0.05777	0.455508
-0.07019	0.466966
0.522654	0.421479
0.67458	-0.23769
0.05583	0.135204
0.231389	-0.24203
0.448696	-0.06698
0.147554	0.084431
0.03089	-0.18931
0.091651	0.454849
0.014145	0.188271
0.06358	-1.40593
-0.79379	-0.08547
-0.00478	-0.05575
-0.36661	0.119912
-0.28062	0.566826
-1.32773	0.370074
0.12761	-0.38346
-0.10732	-0.53678
-0.26499	-0.54567
-0.0276	0.239825
-0.53219	0.301932
-0.23082	0.403713
0.344657	0.008892
-0.63947	0.09233
-0.11241	0.012578
0.145069	-1.48227
-0.18878	0.48742
-0.14383	0.057618
-0.10152	-0.07339
0.11635	-0.51395
-0.59454	0.338144
0.144511	0.426432
-0.16066	-0.22209
0.445718	-0.0673
0.384951	-0.40876
0.12911	0.261147
0.011486	0.364363
-0.14569	0.218765
-0.09274	0.376102
-0.10992	0.168189
0.610793	-0.24384
0.527782	0.451371
0.639843	-0.57784
0.37847	0.051073
0.309636	-0.19056
0.474789	-0.21264
0.281527	-0.21247
0.372206	0.025498
0.591223	0.054007
0.602206	0.5512
0.46482	0.161948
0.64571	-0.36764
0.037495	-0.03796
0.421916	0.193894
0.753593	0.349425
1.07248	0.094281
0.257987	0.18349
0.662629	0.048251
0.29551	-0.71678
0.458763	0.452882
0.147346	0.0531
0.435371	0.12042
0.585559	0.383871
0.165507	0.149115
0.099903	-0.1169
0.493942	-0.16748
	0.140723
	0.296703
	0.528043
	-1.08187
	0.076754
	-0.14157
	0.466811
	-0.2008
	0.558354
	0.450338
	-0.20356
	0.341465
	-0.46158
	0.48399
	0.314494
	0.19837
	0.141206
	0.314282
	-0.10651
	0.146186
	-0.36071
	0.146502
	-0.38473
	0.349976
	0.39623
	-1.39841
	0.242601
	-0.36784
	0.026659
	0.137015
	0.304395
	0.168474
	0.337015
	-1.00638
	0.815819
	0.088805
	0.049997
	0.091443
	0.042101
	-0.40463
	0.308555
	0.423093
	0.264308
	0.055223
	0.098734

## Sheet: h
VIP Int.	VIP Sil.
0.153739	0.199874
-0.0104368	-0.0155446
-0.00180186	0.0273928
0.142643	0.135126
0.069574	-0.0449937
0.153739	0.199874
-0.0104368	-0.0155446
-0.00180186	0.0273928
0.142643	0.135126
0.069574	-0.0449937
0.0468648	0.0537917
0.0730681	0.045025
0.142171	0.334345
-0.0211507	-0.0654904
-0.0492855	-0.0429031
0.0936056	0.00957274
0.0261429	0.0637124
-0.0547362	-0.0724348
-0.00806462	0.0677109
0.0408704	-0.0480526
0.00493599	0.0295182
-0.0357303	0.0989579
0.0652985	0.0901586
0.140865	0.139358
0.00342319	-0.00280276
0.169647	0.144123
0.0416009	-0.035193
-0.0463603	-0.0312227
0.0649306	0.0497163
0.152247	0.0884506
-0.0219956	-0.029247
-0.0190262	-0.0689939
0.0290369	0.00504103
-0.00695099	0.101019
-0.00120074	0.260575
0.128645	0.252837
-0.158512	0.283524
0.266197	0.0893445
0.125773	0.0619237
0.154732	0.131037
0.346481	-0.237398
0.316775	0.14612
0.158354	0.392942
0.0471121	0.237135
-0.147157	-0.105642
-0.0381334	0.0340189
0.643677	-0.0802141
-0.251648	-0.281628

## Sheet: j
VIP Intact	VIP Silenced
0.363532	-0.48753
0.380942	0.210042
0.016097	0.0297039
1.06584	-0.0488066
-0.07654	0.106102
0.374006	0.0357603
0.221627	-0.308125
0.420119	1.14379
0.496693	0.858259
0.801572	-0.54008
0.219745	0.685359
0.43676	0.699915
0.144682	0.60903
0.12815	0.476381
0.760996	-0.470253
0.8635	-0.0577314
-0.02733	-0.228346
0.24989	0.411176
0.8579	0.918923
-0.22752	0.488743
-0.02143	0.553836
-0.27243	1.34662
0.472169	0.0974111
0.153647	0.00333395
0.303725	0.375489
0.114676	-0.430921
-0.13087	-0.0824671
0.491688	-0.0451726
0.966263	0.227018
-0.20671	0.119153
0.271238	0.0227212
0.756191	0.565239
-0.00743	-0.197062
0.401289	0.240424
0.245568	-0.100126
0.027389	0.0484656
0.087692	-0.284674
0.26017	-0.00309696
0.339243	0.472072
0.667855	0.385661
-0.10455	-0.231978
0.308838	0.0796004
0.87386	0.0148192
0.076124	-0.162475
0.37181	0.478444
0.418458	0.803886
0.214082	0.320916
0.277899	-0.147967
0.207972	0.180141
-0.50864	-0.0589638
-0.05514	0.457026
0.019831	-0.108354
0.302844	0.391436
0.72725	-0.0392201
-0.1804	0.517624
0.197874	-0.437579
0.36217	-0.0780026
0.375593	0.11142
-0.28612	-0.277454
0.562516	0.294465
-0.23037	-0.181351
0.612659	-0.322701
0.141298	-0.266291
0.345811	-0.0962409
0.196037	0.030503
0.230729	-0.18993
0.025428	0.475372
0.175522	-0.329345
-0.14178	0.0532097
0.028716	0.183062
0.146961	0.542295
0	0.381927
0.297999	0.0418202
-0.01404	-0.23785
0.051137	-0.192922
-0.29966	0.0924412
-0.02234	-0.441644
0.263384	0.137313
-0.28745	-0.0113193
0.43701	0.517923
0.074312	0.0920864
0.062442	-0.472405
-0.28564	0.306512
0.201952	-0.36347
-0.05777	-0.234971
-0.07019	0.119273
0.522654	-0.343868
0.67458	-0.529235
0.05583	0.285917
0.231389	0.212632
0.448696	-0.283262
0.147554	-0.00434282
0.03089	0.390484
0.091651	-0.217913
0.014145	-0.407732
0.06358	-0.077308
-0.79379	-0.164115
-0.00478	-0.24298
-0.36661	0.143687
-0.28062	-0.474881
-1.32773	0.474389
0.12761	-0.0738149
-0.10732	-0.130201
-0.26499	-0.125036
-0.0276	0.433048
-0.53219	0.382334
-0.23082	0.170463
0.344657	-0.0782775
-0.63947	-0.453992
-0.11241	0.625279
0.145069	-0.0421884
-0.18878	-0.0407217
-0.14383	0.788287
-0.10152	-0.306635
0.11635	0.556101
-0.59454	-0.132349
0.144511	0.937903
-0.16066	0.0882163
0.445718	0.597593
0.384951	0.625616
0.12911	0.251706
0.011486	0.461173
-0.14569	0.289464
-0.09274	0.71237
-0.10992	0.797235
0.610793	0.169701
0.527782	0.482667
0.639843	-0.0259329
0.37847	0.180644
0.309636	0.235164
0.474789	0.917406
0.281527	0.95969
0.372206	0.884839
0.591223	0.293063
0.602206	0.412328
0.46482	0.259647
0.64571	0.07412
0.037495	1.04292
0.421916	0.898287
0.753593	0.648948
1.07248	-0.0428784
0.257987	0.424615
0.662629	0.461879
0.29551	0.720055
0.458763	0.163958
0.147346	-0.158098
0.435371	0.798188
0.585559	0.459293
0.165507	0.51171
0.099903	-0.0832177
0.493942	0.189149

## Sheet: k
RS	FS
0.420684	0.0989622
-0.0224136	0.0344208
-0.051641	-0.0492723
0.0156514	-0.0600246
-0.0736783	-0.00487982
-0.0272712	-0.0351071
-0.0351071	0.0989622
0.155606	0.0344208
-0.0282062	-0.0492723
-0.0753633	-0.0600246
0.00499714	-0.00487982
0.0641173	-0.0351071
-0.065275	0.135776
-0.00787578	-0.0564483
0.420684	0.0291975
-0.0224136	-0.0282915
-0.051641	0.0248427
0.0156514	-0.0843291
-0.0736783	-0.099724
-0.0272712	-0.109498
-0.0351071	0.0606597
0.155606	-0.0111748
-0.0282062	0.0896809
-0.0753633	0.185618
0.00499714	-0.164615
0.0641173	-0.0342111
-0.065275	0.00773564
-0.00787578	0.0335601
0.135776	-0.160541
-0.0994585	-0.0210544
-0.0524078	-0.10586
0.0461495	0.124769
0.0569909	-0.136526
-0.0478285	0.0127214
-0.0282915	0.101011
0.0248427	-0.0394768
-0.00776806	-0.084058
0.00397619	0.0738574
-0.0600885	-0.0759833
-0.0255507	0.0922116
-0.130993	-0.00704029
0.0699963	0.164933
0.198919	0.0807073
-0.0348582	-0.057967
-0.00827494	-0.224426
0.171198	0.0445425
-0.0924921	-0.171616
0.00684568	-0.00747505
0.0786808	0.110188
0.0432785	0.0696387
0.00335538	0.107291
-0.212573	0.0895466
-0.064311	0.0198415
-0.0334888	0.0884755
-0.00551399	0.0699324
-0.119426	0.029516
0.105219	0.0122671
0.156382	-0.0703108
-0.0913907	0.146102
-0.0573484	0.105492
-0.0176495	-0.132153
-0.0935604	-0.0498556
-0.00818991	0.00634695
0.0524039	0.00555538
-0.0111748	0.0716183
0.0258726	0.021697
0.161622	-0.0388098
0.218659	0.00250623
-0.0711423	-0.00529213
0.16085	0.107749
-0.0545761	-0.154784
-0.0507122	0.111347
0.0249975	0.0048856
0.0348161	-0.0732696
0.0407098	0.0075103
-0.00884433	0.103125
0.0332015	-0.106886
-0.00769486	0.130572
0.0955584	0.0659163
0.0229433	-0.171722
0.079205	-0.0759938
-0.069189	-0.0723134
-0.155554	0.0144511
0.0489479	-0.00921176
-0.178994	0.0956307
-0.00535345	0.0772727
0.0638438	-0.26057
0.0710356	-0.0800636
0.0511111	0.285989
0.145861	0.120023
0.0954257	-0.0945251
-0.0495773	0.00931721
0.000482344	-0.337486
-0.0208322
-0.0299632
0.0602106
0.0336974
0.0676966
-0.0329318
-0.00707451
-0.0179055
0.0738727
0.00280407
0.0532871
0.591511
0.542951
0.117819
0.139044
0.262778
0.0939754
-0.357701
-0.3317
-0.336533
-0.107544
-0.221508
-0.373469
-0.0313646
-0.0188409
0.193898
0.00773564
-0.0235845
0.0872608
0.0243191
-0.0830396
0.0260283
0.0655436
0.160421
0.0857628
0.0335601
-0.0459443
0.0230586
0.0768673
-0.0509463
-0.0939136
0.0559221
0.0681856
-0.0382296
-0.0137253
0.0208596
0.0187
-0.0648623
-0.00491601
-0.0447198
-0.203815
-0.103995
0.0300463
-0.0473953
-0.000701072
0.012196
0.00131522
-0.128017
0.124769
-0.129744
-0.136526
0.0127214
-0.21041
-0.0857938
0.109908
0.0344611
-0.0394768
0.21868
-0.0561052
-0.0872452
0.113912
0.0536884
-0.110249
-0.183544
-0.0731489
-0.0273646
-0.0458026
0.0903415
-0.040374
-0.139192
0.0701933
0.00422918
-0.118062
-0.084058
-0.106056
-0.188023
0.0738574
-0.0230172
-0.0392041
0.130176
-0.0507365
0.234247
0.27005
-0.344867
-0.0874487
-0.25272
0.120858
-0.154974
-0.0759833
0.091285
-0.185712
0.114998
-0.0741813
0.0922116
0.132892
-0.0250503
-0.0830091
-0.00704029
0.164933
-0.057967
0.0098966
-0.0810268
-0.0864227
-0.225091
-0.224426
-0.0623572
-0.171616
-0.0233369
-0.00747505
0.0390381
0.242333
-0.0450146
0.110188
0.134739
0.0698845
0.0696387
-0.15908
0.0308527
-0.0344327
0.0209667
0.0895466
0.0198415
-0.0441365
0.0399104
0.0606422
-0.0956409
0.139997
0.0699324
-0.00792139
0.36672
-0.120044
-0.0703108
0.00910729
0.0528989
-0.0293526
-0.20854
0.0300625
-0.0910508
0.146102
-0.132153
0.0138426
0.0198211
0.0822825
-0.0368153
0.0799158
0.101766
0.0341191
-0.0498556
0.00634695
-0.00527946
0.00555538
0.00654081
-0.101297
-0.0665637
-0.367354
-0.183578
-0.0126348
-0.175984
0.0537751
-0.117174
0.0978275
-0.0436181
0.0716183
0.021697
-0.0748885
0.24459
0.0203297
-0.0593121
-0.024299
-0.117437
-0.0281406
-0.0672283
0.0850146
-0.0829568
-0.0265268
-0.0361756
-0.0868866
-0.045359
-0.00945515
-0.1039
0.0299391
-0.00302755
0.00561957
-0.0077737
-0.165164
0.170179
-0.12595
-0.0520903
0.0812258
0.0709659
0.223973
0.0775551
-0.0301304
0.120742
0.178195
0.0602256
-0.0888822
0.0658754
-0.0481754
-0.199559
-0.143845
-0.0237532
-0.0299049
-0.029738
0.0620576
-0.00925236
-0.104124
0.0852369
-0.0266251
-0.081327
-0.021031
0.380605
0.314125
-0.00260956
0.0134762
0.116762
-0.107103
0.0536308
-0.0488479
-0.0111389
-0.154469
0.00480577
-0.05058
0.089979
0.0425408
-0.208083
0.124499
-0.0342511
-0.139961
0.0465013
-0.0610317
-0.0161927
0.000283533
-0.0299203
-0.0330479
0.304064
0.0104649
0.00158124
0.12327
-0.0221948
-0.200071
0.108109
0.00486988
0.0366113
-0.005937
-0.130636
0.0576966
-0.110603
-0.0719103
0.436703
-0.146061
0.132806
-0.0340653
-0.283828
0.157224
-0.0129843
0.020205
-0.141142
0.164977
0.439669
0.140771
0.0289081
-0.0319737
0.147381
-0.271777
0.10431
-0.189277
-0.00696667
0.064038
0.0250994
0.099016
0.00444628
-0.0156893
0.0652928
0.121995
-0.155284
0.154355
0.189178
-0.318389
-0.243855
-0.0115677
0.0324385
