# Supplementary material for: Thalamic circuits for independent control of prefrontal signal and noise
Source: Nature. 2021 Oct 6;600(7887):100–4. doi: 10.1038/s41586-021-04056-3 (PMC8636261; doi:10.1038/s41586-021-04056-3)
Supplement: Supplementary file 8 — Source Data Extended Data Fig. 3 [file 41586_2021_4056_MOESM8_ESM.xlsx]

## Sheet: d
SST-projecting
medio-lateral	dorsal-ventral	antero-posterior
139.821	758.054	100
108.604	515.283	100
202.253	64.0105	100
130.456	142.051	100
73.2257	322.065	100
163.753	360.566	100
186.645	334.552	100
220.983	332.472	100
256.361	352.242	100
308.389	312.701	100
337.524	399.067	100
365.62	454.216	100
361.457	550.985	100
275.092	490.634	100
149.186	504.161	100
284.456	601.973	100
15.9956	822.569	100
35.5553	320.546	200
292.162	194.145	200
270.081	292.372	200
53.0394	331.571	300
141.14	367.768	300
130.213	508.456	300
193.044	341.816	300
227.191	356.158	300
172.555	82.9774	300
249.046	492.063	300
255.875	598.604	300
238.137	833.309	200
324.31	753.387	200
334.33	779.093	200
27.8736	273.765	200
347.31	257.273	200
585.363	282.112	200
613.719	866.552	200
543.77	123.593	200
543.323	287.721	200
548.244	497.432	200
519.331	687.24	200
285.824	777.846	200
261.818	685.592	200
87.9235	158.077	100
433.391	371.93	100
53.2379	125.107	100
443.202	429.176	100
382.861	407.854	100
469.796	374.831	100
571.245	378.66	100
31.4097	488.657	100
45.3561	472.389	100
499.986	313.97	100
547.511	525.249	100
623.983	647.539	100
73.9971	207.293	300
478.213	374.472	300
38.8667	89.7167	300
163.56	337.984	300
284.326	306.33	300
214.172	237.427	300
54.3752	142.215	300
170.593	114.171	300
357.453	269.241	300
24.4069	83.049	300
207.568	277.253	300
97.606	163.117	300
45.4834	358.131	300
540.911	414.318	300
291.238	275.322	300
635.721	622.576	300
443.56	397.092	300
133.692	157.341	200
121.361	37.4816	200
463.195	213.491	200
201.176	453.319	200
123.659	447.788	200
410.519	427.539	200
110.372	352.682	200
109.216	382.542	200
109.454	375.812	200
478.748	423.893	200
452.492	798.049	200
583.635	644.244	200
499.974	762.003	200
439.326	734.712	200
320.568	226.979	200
587.344	628.436	200

## Sheet: e
	Misclassification (%)
VIP-projecting	0.314839
PV-projecting	0.331696
	SST-projecting

## Sheet: f
	Misclassification (%)
MD_D2	0.265096	0.100897
MD_GRIK4	0.120852	0.292914
	VIP-projecting	PV-projecting

## Sheet: i
Δ Baseline rate (%)	GRIK4	FS									D2	FS
Laser power (mW/mm2)		0.65	1.3	3.5	7							0.65	1.3	3.5	7
		14.64	-2.48	4.57	-0.8							3.85	-3.63	-5.22	2.97
		3.28	-2.08	6.79	2.78							-7.09	3.06	-12.49	-14.28
		-6.09	8.01	4.01	3.86							18.26	-5.68	-1.25	5.66
		-6.89	-0.92	-7.33	-5.61							5.55	-0.97	5.08	2.7
		22.23	-17.94	8.41	39.97							-18.68	-48.97	-25.23	-15.19
		-2.45	-3.87	-2.09	7.7							3.42	9.34	9.88	12.66
		10.51	-19.07	16.55	7.13							-3.33	0.42	0.74	-7.99
		20.1	-12.44	13.07	-8.2							1.8	12.1	-8.12	11.69
		-5.71	14.94	2.69	22.01							4.96	13.48	-15.24	12.89
		-8.5	1.08	10.75	24							12.81	11.52	-5.2	10.83
		-6.61	-9.46	-7.35	-12.23							-5.45	10.35	40.18	2.81
		16.82	62.92	33.08	38.84							-5.77	3.55	0.44	-2.94
		-1.17	0.05	6.61	7.51							-2.84	-3.14	3.31	-5.99
		12.99	8.86	9.28	29.54							-4.81	4.81	1.23	-9.11
		3.32	-2.59	23.68	29.34							-1.77	-5.64	-9.28	-11.02
		19.18	11.47	8.42	25.33							1.16	-2.01	4.65	23.67
		-7.85	8.83	10.9	-13.45							8.15	0.41	-1.98	-0.63
		-9.34	15.35	22.84	21.55							2.45	-0.09	4.23	-4.26
		1.16	3.93	21.54	23.29							-11.09	-7.01	10.62	-10.39
		-17.27	12.17	-2.93	-12.78							-0.43	-5.26	-4.93	-18.82
		0.24	9.14	21.53	28.26							-16.62	33.49	3.95	-5.36
		3.85	6.7	21.22	-16.68							15.23	27.01	23.73	24.83
		5.32	3.3	13.09	2.75							-6.8	-15.08	7.95	-11.32
		-18.31	-2.21	18.94	-9.64							12.34	-3.07	18.69	-10.88
		-12.68	7.64	17.53	-5.1							-1.19	2.7	5.43	0.78
		0.1	6.76	9.01	14.24							-0.9	-3.87	-8.27	13.34
		4.3	-9.34	-10.22	-8.24							-19.06	-28.56	-0.24	-10.19
		15.02	15.57	26.29	15.85							8.9	19.11	-6.95	14.27
		-15.42	-3.65	1.25	13.2							12.97	-11.91	-16.14	-3.26
		-1.03	-5.94	4.41	17.44							17.7	1.35	-4.62	0.6
		18.01	-18.04	-0.14	-13.69							2.05	-0.72	6.31	-31.43
		26.24	0.84	4.51	4.99							10.31	-15.77	-6	-3.63
		1.41	2.57	17.57	-0.23							-31.81	10.51	-3.57	1.36
		-7.06	1.07	10.61	13.54							-16.31	-3.32	-6.5	-4.03
		-0.23	6.39	4.69	4.84							-7.66	-7.85	-25.68	-9.51
		2.72	-3.02	5.4	3.73							-11.07	-18.03	2.62	26.59
		-5.58	-9.04	7.64	-2.58							1.81	-5.76	-5.86	-9.02
		-22.4	12.13	3.44	-1.73							5.61	0.67	2.33	10.17
		3.66	11	3.44	-3.51							-24.02	-20.58	0.74	-33.56
		-7.13	7.55	35.78	13.49							17.26	32.48	1.21	-6.38
		-15.62	11.54	-5.96	-14.28							1.75	8.14	-5.27	10.99
		-12.29	20.27	-11.69	-24.92							18.93	11.81	39.08	30.46
		6.92	2.05	-3.33	-1.78							-13.82	-0.37	-23.74	-18.04
		-3.28	11.39	23.28	22.07							-1.13	-2.72	-1.96	-0.07
		2.55	-5.67	5.82	37.16							10.68	4.01	22.74	13.95
		1.69	13.42	1.54	14.58							-3.45	3.94	-1.37	8.73
		-0.09	8.47	5.3	-9.26							24.46	2.63	10.35	-1.81
		-7.86	25.77	-7.07	11.53							-14.87	6.9	-2.6	-1.26
		-11.54	8.25	-14.83	-15.14							18	19.16	22.77	9.78
		-0.59	6.4	-8.21	-33.25							3.7	4.07	3.49	1.15
		-3.44	39.04	5.64	33.46							-6.43	9.33	11.87	1.58
		23.55	15.12	0.32	-11.33							0.78	14.53	-46.12	-17.16
		23.33	7.42	-5.18	-18.53							10.39	3.32	3.16	1.87
		2.62	-5.26	1.4	23.5							-12.35	8.91	3.34	0.42
		1.23	5.64	6.74	0.65							-0.43	-10.89	-1.02	-13.27
		-21.09	0.01	-3.44	40.62							-8.46	-4.41	-12.23	7.14
		4.97	-11.65	-1.47	16.6							9.48	5.13	-1.78	-1.59
		2.8	7.34	-1	-21.47							-12.57	-11.98	10.62	1.8
		-0.01	4.18	5.01	3.64							-9.58	20.25	0.28	16.78
		-17.7	-11.69	0.65	6.22							-13.36	9.43	34.12	10.96
		-16	10	-7.83	4.68							-16.83	23.23	47.93	2.32
		-0.62	19.68	2.36	6.44							-12.31	13.72	14.27	-8.23
		-5.07	34.76	-1.3	-27.35							13.77	-14.93	-19.64	-28.51
		3	-1.19	2.85	13.87							17.72	2.76	-3.49	4.92
		-12.05	-15.33	-8.7	6.43							2.79	21.17	-0.45	22.96
		4.73	-2.12	1.05	-8.4							13.37	-9.34	16.16	-11.88
		9.22	10.29	13.67	-2.43							-8.42	-7.03	6.3	-18.87
		11.55	-0.61	2.19	2.03							3.61	14.84	12.56	27.62
		2.93	-10.95	-7.37	-7.37
		-3.71	-5.33	-9.56	7.72
		-2.31	-10.6	-2.36	9.59
		4.1	-3.53	10.09	-3.69
		-19.88	78.78	27.3	30.78
		-0.46	4.27	-8.46	10.84
		1.96	2.74	15.74	20.5
		-3.8	5.73	-4.87	-9.45
		6.34	2.09	-4.19	1
		5.32	-2.34	9	-1.89

## Sheet: k
	Representational Similarity Analysis
MD_D2	0.443556
MD_GRIK4	0.00338473
	MD_D2SP

## Sheet: l
EDF4l	Representational Similarity Analysis
VIP-projecting	0.724479
PV-projecting	0.0504365
	MD_D2SP

## Sheet: n
		Normalised Intensity of GRIK4 immunofluorescence
	MD-D2+	MD-D2-	MD-GRIK4+
	1.01303	1.18241	1.32509
	1.03909	1.23453	1.48763
	1.0456	1.2443	1.71025
	1.07166	1.2899	1.77032
	1.09121	1.37459	1.85512
	1.11075	1.57329	1.87986
	1.27687	1.83713	1.91519
	1.34202	2.0228	2.0106
	1.35179	2.05863	2.03534
	1.38436	2.06515	2.25442
	1.4202	2.28013	2.46643
	1.44951	2.31596	2.5477
	1.48208	2.35505	2.55124
	1.49511	2.4202	2.56184
	1.52117	2.557	2.62191
	1.53746	2.68078	2.67138
	1.56678	2.68078	2.75972
	1.57003	2.6873	2.77032
	1.57329	2.69381	2.78799
	1.57329	2.69381	2.90459
	1.58632	2.70358	2.97527
	1.60261	2.7101	2.98587
	1.61238	2.71661	3.02473
	1.65798	2.75244	3.08481
	1.68404	2.84365	3.12014
	1.69055	2.85016	3.12721
	1.70358	2.91531	3.15548
	1.72313	2.92508	3.18021
	1.72313	3.01629	3.18021
	1.7329	3.03583	3.23675
	1.74919	3.06515	3.30035
	1.76873	3.07166	3.33216
	1.76873	3.10749	3.36396
	1.77199	3.20847	3.41696
	1.80456	3.20847	3.43463
	1.82736	3.22801	3.43816
	1.83062	3.23127	3.4735
	1.85016	3.26384	3.48057
	1.85993	3.28013	3.5159
	1.86319	3.28013	3.51943
	1.86645	3.28664	3.55124
	1.89902	3.37785	3.55477
	1.89902	3.38436	3.55477
	1.91205	3.39088	3.55477
	1.9316	3.39414	3.61131
	1.9544	3.39414	3.68905
	1.97068	3.39739	3.69258
	1.97394	3.50163	3.69258
	1.9772	3.50163	3.72438
	1.98371	3.5342	3.84099
	1.98371	3.54072	3.84452
	2.00977	3.58306	3.84452
	2.0228	3.59609	3.86219
	2.0228	3.59935	4
	2.0228	3.59935	4.03887
	2.0228	3.60261	4.03887
	2.02932	3.71987	4.04594
	2.04235	3.72313	4.06714
	2.04886	3.72313	4.16961
	2.04886	3.7557	4.18021
	2.07166	3.75896	4.18728
	2.09121	3.79153	4.25795
	2.09446	3.79479	4.26502
	2.09772	3.87948	4.30389
	2.10098	3.93811	4.30742
	2.11075	3.94463	4.39223
	2.13355	3.94463	4.46643
	2.14332	3.94788	4.4735
	2.14658	3.95765	4.50883
	2.15309	3.96417	4.59011
	2.15961	4.00977	4.60071
	2.17264	4.14658	4.65371
	2.18567	4.17915	4.67138
	2.23779	4.18241	4.68198
	2.25407	4.28339	4.70318
	2.26384	4.28339	4.71378
	2.29642	4.30293	4.73145
	2.33225	4.3127	4.74205
	2.3355	4.33876	4.75265
	2.34853	4.43648	4.76325
	2.34853	4.47883	4.78445
	2.35179	4.58632	4.82686
	2.35505	4.80456	4.85866
	2.35505	4.81107	4.9788
	2.35831	4.83062	4.98587
	2.37459	4.87622	4.98587
	2.38436	4.9544	5.01413
	2.39088	4.97394	5.09541
	2.4202	5.06189	5.10247
	2.42671	5.0684	5.10601
	2.42997	5.10098	5.21908
	2.443	5.23779	5.23675
	2.443	5.27362	5.32155
	2.45603	5.35179	5.33922
	2.47883	5.35505	5.34276
	2.4886	5.48208	5.44523
	2.5114	5.5798	5.49117
	2.51466	5.58632	5.52297
	2.557	5.65472	5.65724
	2.5798	5.74267	5.79859
	2.58306	6.00326	5.80919
	2.59283	6.00326	5.88339
	2.65472	6.01954	5.91519
	2.67427	6.13355	5.947
	2.67427	6.16612	5.98587
	2.69381	6.29967	6.01413
	2.70033		6.05654
	2.75896		6.12014
	2.76547		6.15548
	2.82736		6.15548
	2.93485		6.26855
	3.10749		6.30389
	3.1759		6.4735
	3.20195		6.51237
	3.35831		6.68905
	3.65798		6.69611
			6.71731
			6.76678
			6.79152
			6.80212
			6.84452
			7
			7.0106
			7.0106

## Sheet: o
prop D2+ neurons with GRIK4 fluorescence above threshold	15.5172
prop D2- neurons with GRIK4 fluorescence above threshold	86.7925
