# Supplementary material for: Thalamic circuits for independent control of prefrontal signal and noise
Source: Nature. 2021 Oct 6;600(7887):100–4. doi: 10.1038/s41586-021-04056-3 (PMC8636261; doi:10.1038/s41586-021-04056-3)
Supplement: Supplementary file 9 — Source Data Extended Data Fig. 4 [file 41586_2021_4056_MOESM9_ESM.xlsx]

## Sheet: g
		Normalised Fluorescence
	Grik4 Cre			D2 Cre
Bin Width from Pial surface (um)	Mean	SEM		Mean	SEM
0 - 50	5.39667	0.489141		8.54112	0.83353
50 - 100	5.82	0.030001		13.5597	1.38023
100-150	4.93333	0.400067		5.2939	1.22593
150 - 200	11.0433	0.498423		9.5369	0.582566
200 - 250	11.06	0.543738		10.92	0.429302
250-300	11.38	1.03463		11.3443	0.852191
300-350	3.61767	0.555374		8.1007	0.545396
350-400	3.36333	0.280504		5.4899	0.23512
400-450	4.13667	0.707065		3.59	0.408412
450-500	4.57667	0.381252		3.07667	1.1537
500-550	4.61	0.225912		3.37389	0.520957
550-600	5.27033	0.662807		2.9809	0.843718
600-650	5.66483	0.538446		3.6337	1.05605
650-700	5.3754	0.233982		3.7424	0.405257
700-750	5.2843	0.530498		3.56333	0.808847
750-800	5.2792	0.227886		3.56494	0.394698
