# Supplementary material for: Thalamic circuits for independent control of prefrontal signal and noise
Source: Nature. 2021 Oct 6;600(7887):100–4. doi: 10.1038/s41586-021-04056-3 (PMC8636261; doi:10.1038/s41586-021-04056-3)
Supplement: Supplementary file 10 — Source Data Extended Data Fig. 5 [file 41586_2021_4056_MOESM10_ESM.xlsx]

## Sheet: d
		Delta performance PL dependent		Delta performance PL independent
	session	1 to 10	20 to 30	1 to 10	20 to 30
	1	-0.24	-0.04	-0.06	0
	2	-0.22	0	-0.04	-0.02
	3	-0.18	-0.02	-0.1	0
	4	-0.16	-0.02	-0.02	-0.04
	5	-0.22	0	-0.04	-0.02
	6	-0.24	-0.04	-0.02	-0.04
	7	-0.18	-0.02	0	-0.02
	8	-0.2	-0.02	-0.08	-0.02
	9	-0.18	0	-0.04	0
	10	-0.22	-0.04	0	0
	11	-0.24	-0.02	-0.02	-0.02
	12	-0.2	-0.06	-0.06	-0.02

## Sheet: e
PL dependent task
Laser OFF
Trials		5	6	7	8	9	10	11	12	13	14	15	16	17	18	19	20	21	22	23	24	25	26	27	28	29	30	31	32	33	34	35	36	37	38	39	40	41	42	43	44	45	46	47	48	49	50	51	52
Performance		0.48	0.51	0.521	0.527	0.542	0.543	0.543	0.57	0.591	0.61	0.645	0.67	0.668	0.692	0.693	0.694	0.681	0.68	0.684	0.676	0.663	0.664	0.654	0.653	0.651	0.65	0.651	0.676	0.67	0.671	0.669	0.674	0.66	0.672	0.68	0.681	0.683	0.678	0.676	0.682	0.689	0.691	0.693	0.701	0.71	0.711	0.706	0.694
Error upper		0.5042	0.5342	0.5452	0.5512	0.5662	0.5672	0.5672	0.5942	0.6152	0.6342	0.6692	0.6942	0.6922	0.7162	0.7172	0.7182	0.7052	0.7042	0.7082	0.7002	0.6872	0.6882	0.6782	0.6772	0.6752	0.6742	0.6752	0.7002	0.6942	0.6952	0.6932	0.6982	0.6842	0.6962	0.7042	0.7052	0.7072	0.7022	0.7002	0.7062	0.7132	0.7152	0.7172	0.7252	0.7342	0.7352	0.7302	0.7182
Error lower		0.4558	0.4858	0.4968	0.5028	0.5178	0.5188	0.5188	0.5458	0.5668	0.5858	0.6208	0.6458	0.6438	0.6678	0.6688	0.6698	0.6568	0.6558	0.6598	0.6518	0.6388	0.6398	0.6298	0.6288	0.6268	0.6258	0.6268	0.6518	0.6458	0.6468	0.6448	0.6498	0.6358	0.6478	0.6558	0.6568	0.6588	0.6538	0.6518	0.6578	0.6648	0.6668	0.6688	0.6768	0.6858	0.6868	0.6818	0.6698
Laser ON
Trials		5	6	7	8	9	10	11	12	13	14	15	16	17	18	19	20	21	22	23	24	25	26	27	28	29	30	31	32	33	34	35	36	37	38	39	40	41	42	43	44	45	46	47	48	49	50	51	52
Performance		0.486	0.517	0.532	0.545	0.543	0.549	0.542	0.536	0.534	0.536	0.54	0.538	0.542	0.547	0.52	0.55	0.553	0.551	0.556	0.552	0.558	0.561	0.557	0.562	0.568	0.571	0.569	0.574	0.583	0.59	0.597	0.621	0.628	0.634	0.642	0.653	0.659	0.662	0.668	0.674	0.681	0.673	0.668	0.661	0.653	0.647	0.646	0.648
Error upper		0.5114	0.5424	0.5574	0.5704	0.5684	0.5744	0.5674	0.5614	0.5594	0.5614	0.5654	0.5634	0.5674	0.5724	0.5644	0.5754	0.5784	0.5764	0.5814	0.5774	0.5834	0.5864	0.5824	0.5874	0.5934	0.5964	0.5944	0.5994	0.6084	0.6154	0.6224	0.6464	0.6534	0.6594	0.6674	0.6784	0.6844	0.6874	0.6934	0.6994	0.7064	0.6984	0.6934	0.6864	0.6784	0.6724	0.6714	0.6734
Error lower		0.4606	0.4916	0.5066	0.5196	0.5176	0.5236	0.5166	0.5106	0.5086	0.5106	0.5146	0.5126	0.5166	0.5216	0.4946	0.5246	0.5276	0.5256	0.5306	0.5266	0.5326	0.5356	0.5316	0.5366	0.5426	0.5456	0.5436	0.5486	0.5576	0.5646	0.5716	0.5956	0.6026	0.6086	0.6166	0.6276	0.6336	0.6366	0.6426	0.6486	0.6556	0.6476	0.6426	0.6356	0.6276	0.6216	0.6206	0.6226
[truncated: 28 more columns]

## Sheet: f
PL indepenedent task
Laser OFF
Trials		5	6	7	8	9	10	11	12	13	14	15	16	17	18	19	20	21	22	23	24	25	26	27	28	29	30	31	32	33	34	35	36	37	38	39	40	41	42	43	44	45	46	47	48	49	50	51	52
Performance		0.755	0.761	0.763	0.758	0.771	0.776	0.782	0.786	0.783	0.779	0.782	0.776	0.771	0.775	0.78	0.774	0.78	0.783	0.786	0.804	0.81	0.814	0.816	0.809	0.801	0.795	0.792	0.789	0.788	0.786	0.789	0.791	0.793	0.796	0.798	0.802	0.803	0.81	0.811	0.809	0.804	0.802	0.802	0.803	0.806	0.811	0.812	0.811
Error upper		0.7801	0.7861	0.7881	0.7831	0.7961	0.8011	0.8071	0.8111	0.8081	0.8041	0.8071	0.8011	0.7961	0.8001	0.8051	0.7991	0.8051	0.8081	0.8111	0.8291	0.8351	0.8391	0.8411	0.8341	0.8261	0.8201	0.8171	0.8141	0.8131	0.8111	0.8141	0.8161	0.8181	0.8211	0.8231	0.8271	0.8281	0.8351	0.8361	0.8341	0.8291	0.8271	0.8271	0.8281	0.8311	0.8361	0.8371	0.8361
Error lower		0.7299	0.7359	0.7379	0.7329	0.7459	0.7509	0.7569	0.7609	0.7579	0.7539	0.7569	0.7509	0.7459	0.7499	0.7549	0.7489	0.7549	0.7579	0.7609	0.7789	0.7849	0.7889	0.7909	0.7839	0.7759	0.7699	0.7669	0.7639	0.7629	0.7609	0.7639	0.7659	0.7679	0.7709	0.7729	0.7769	0.7779	0.7849	0.7859	0.7839	0.7789	0.7769	0.7769	0.7779	0.7809	0.7859	0.7869	0.7859
Laser ON
Trials		5	6	7	8	9	10	11	12	13	14	15	16	17	18	19	20	21	22	23	24	25	26	27	28	29	30	31	32	33	34	35	36	37	38	39	40	41	42	43	44	45	46	47	48	49	50	51	52
Performance		0.743	0.758	0.764	0.778	0.79	0.797	0.801	0.805	0.806	0.807	0.808	0.807	0.807	0.809	0.811	0.812	0.808	0.8	0.793	0.787	0.782	0.786	0.791	0.796	0.79	0.786	0.782	0.779	0.776	0.777	0.776	0.778	0.776	0.777	0.776	0.775	0.776	0.777	0.776	0.778	0.779	0.782	0.785	0.788	0.79	0.794	0.8	0.802
Error upper		0.7692	0.7842	0.7902	0.8042	0.8162	0.8232	0.8272	0.8312	0.8322	0.8332	0.8342	0.8332	0.8332	0.8352	0.8372	0.8382	0.8342	0.8262	0.8192	0.8132	0.8082	0.8122	0.8172	0.8222	0.8162	0.8122	0.8082	0.8052	0.8022	0.8032	0.8022	0.8042	0.8022	0.8032	0.8022	0.8012	0.8022	0.8032	0.8022	0.8042	0.8052	0.8082	0.8112	0.8142	0.8162	0.8202	0.8262	0.8282
Error lower		0.7168	0.7318	0.7378	0.7518	0.7638	0.7708	0.7748	0.7788	0.7798	0.7808	0.7818	0.7808	0.7808	0.7828	0.7848	0.7858	0.7818	0.7738	0.7668	0.7608	0.7558	0.7598	0.7648	0.7698	0.7638	0.7598	0.7558	0.7528	0.7498	0.7508	0.7498	0.7518	0.7498	0.7508	0.7498	0.7488	0.7498	0.7508	0.7498	0.7518	0.7528	0.7558	0.7588	0.7618	0.7638	0.7678	0.7738	0.7758
[truncated: 28 more columns]

## Sheet: g
	Proportion correct - Laser OFF					Proportion correct - Laser ON
session	1 to 10	20 to 30	50 to 60		1 to 10	20 to 30	50 to 60
1	0.4	0.6	0.7		0.3	0.7	0.7
2	0.5	0.8	0.8		0.6	0.9	0.6
3	0.6	0.9	0.7		0.5	0.6	0.7
4	0.6	0.7	0.6		0.5	0.4	0.9
5	0.6	0.6	0.4		0.3	0.7	0.5
6	0.4	0.5	0.7		0.6	0.8	0.5
7	0.5	0.7	0.9		0.4	0.7	0.7
8	0.5	0.8	0.8		0.5	0.7	0.7
9	0.6	0.8	0.7		0.4	0.7	0.7
10	0.5	0.7	0.9		0.5	0.7	0.8
11	0.6	0.8	0.8		0.4	0.8	0.8
12	0.5	0.8	0.7		0.4	0.6	0.8

## Sheet: h
	Proportion correct - Laser OFF					Proportion correct - Laser ON
session	1 to 10	20 to 30	50 to 60		1 to 10	20 to 30	50 to 60
1	0.5	0.7	0.7		0.4	0.4	0.7
2	0.4	0.8	0.5		0.6	0.5	0.8
3	0.6	0.6	0.8		0.2	0.5	0.6
4	0.4	0.7	0.6		0.6	0.4	0.5
5	0.5	0.8	0.7		0.5	0.5	0.6
6	0.6	0.9	0.5		0.6	0.6	0.6
7	0.6	0.8	0.9		0.4	0.3	0.8
8	0.6	0.9	0.8		0.5	0.5	0.9
9	0.4	0.9	0.7		0.6	0.5	0.8
10	0.5	0.8	0.9		0.6	0.6	0.7
11	0.5	0.7	0.6		0.4	0.4	0.8
12	0.6	0.7	0.8		0.4	0.4	0.9

## Sheet: i
Trials to Engagement (generic MD silencing)
Session No:	Laser OFF	Laser ON
1	24	35
2	22	50
3	25	43
4	23	35
5	31	44
6	18	49
7	20	56
8	23	36
9	12	41
10	20	31
11	17	55
12	18	43

## Sheet: j
Trials to Engagement (MD-GRIK4 silencing)
Session No:	Laser OFF	Laser ON
1	16	33
2	27	42
3	20	47
4	23	35
5	35	44
6	31	43
7	35	46
8	36	38
9	25	40
10	32	45
11	36	37
12	17	46

## Sheet: k
Trials to Engagement (MD-D2 silencing)
Session No	Laser OFF	Laser ON
1	21	25
2	35	26
3	36	27
4	24	24
5	26	35
6	30	31
7	33	33
8	23	34
9	24	38
10	36	29
11	37	32
12	18	20

## Sheet: l
Generic MD silencing during Delay period
Session No:	Laser OFF	Laser ON
1	0.7	0.57
2	0.77	0.45
3	0.76	0.5
4	0.68	0.48
5	0.65	0.42
6	0.8	0.52
7	0.68	0.54
8	0.78	0.53
9	0.77	0.51
10	0.76	0.51
11	0.71	0.46
12	0.77	0.5

## Sheet: m
MD-GRIK4 silencing during Delay period
Session No:	Laser OFF	Laser ON
1	0.63	0.73
2	0.65	0.87
3	0.72	0.7
4	0.73	0.72
5	0.85	0.6
6	0.68	0.67
7	0.75	0.77
8	0.67	0.88
9	0.83	0.8
10	0.79	0.76
11	0.77	0.88
12	0.78	0.9

[truncated: 1 more sheets: n]
