# Supplementary material for: Thalamic circuits for independent control of prefrontal signal and noise
Source: Nature. 2021 Oct 6;600(7887):100–4. doi: 10.1038/s41586-021-04056-3 (PMC8636261; doi:10.1038/s41586-021-04056-3)
Supplement: Supplementary file 11 — Source Data Extended Data Fig. 6 [file 41586_2021_4056_MOESM11_ESM.xlsx]

## Sheet: EDF6a
Visual	Proportion correct				Auditory	Proportion correct
	Two targets	Valid targets only	Invalid targets only			Two targets	Valid targets only	Invalid targets only
Median	0.7222	0.7439	0.5111		Median	0.7256	0.7292	0.5678
Max	0.8321	1	0.7403		Max	0.8455	1	0.7447
Min	0.5981	0.4474	0.28		Min	0.5982	0.5463	0.3425
Upper Quartile	0.7676	0.8113	0.6394		Upper Quartile	0.7778	0.8206	0.6486
Lower Quartile	0.6695	0.6777	0.4		Lower Quartile	0.6786	0.6585	0.4791

## Sheet: EDF6b
	Proportion correct
	pure-0	net-0
Median	0.5225	0.4691
Max	0.6055	0.5659
Min	0.4429	0.3804
Upper Quartile	0.5433	0.4933
Lower Quartile	0.5018	0.4449

## Sheet: EDF6c
	Regression coefficient
	Early evidence	Late evidence
Median	0.1855	0.2265
Max	0.251	0.2927
Min	0.1383	0.1634
Upper Quartile	0.2124	0.2561
Lower Quartile	0.1716	0.1956

## Sheet: EDF6d-M1
M1	Baseline		PL inactivation		MD inactivation			Fitting curve X	Fitting curve Y (baseline)	Fitting curve Y (MD inactivation)			Inset	Baseline		PL inactivation		MD inactivation
Relative conflict	Proportion correct	Proportion correct std	Proportion correct	Proportion correct std	Proportion correct	Proportion correct std		0	0.889909	0.766775			Conflict level	Low	High	Low	High	Low	High
0	0.8732	0.0809	0.4247	0.1384	0.7668	0.1664		0.00558659	0.889885	0.766775			Median	0.8648	0.678	0.6056	0.5714	0.7143	0.44
0.28	0.8834	0.059	0.5949	0.1327	0.7005	0.082		0.011236	0.889858	0.766775			Max	0.9643	0.8056	0.7775	0.8007	0.8256	0.5963
0.5	0.6771	0.0749	0.6037	0.1118	0.4481	0.0981		0.0169492	0.889826	0.766775			Min	0.7762	0.6268	0.3542	0.4188	0.5671	0.2857
0.67	0.5718	0.0647	0.5222	0.0928	0.511	0.0766		0.0227273	0.889791	0.766775			Upper Quartile	0.9129	0.7351	0.6923	0.6485	0.7586	0.5
0.8	0.5595	0.0595	0.4887	0.0828	0.4533	0.0499		0.0285714	0.88975	0.766775			Lower Quartile	0.8333	0.549	0.5294	0.5	0.6469	0.3892
								0.0344828	0.889704	0.766775
								0.0404624	0.889651	0.766775
								0.0465116	0.889591	0.766775
								0.0526316	0.889523	0.766775
								0.0588235	0.889445	0.766775
								0.0650888	0.889356	0.766775
								0.0714286	0.889256	0.766775
								0.0778443	0.889141	0.766775
								0.0843373	0.889011	0.766775
								0.0909091	0.888862	0.766775
								0.097561	0.888693	0.766775
								0.104294	0.888501	0.766775
								0.111111	0.888283	0.766775
								0.118012	0.888034	0.766775
								0.125	0.887752	0.766775
								0.132075	0.887431	0.766775
								0.139241	0.887066	0.766775
								0.146497	0.886651	0.766775
								0.153846	0.88618	0.766775
								0.16129	0.885645	0.766775
								0.168831	0.885037	0.766775
								0.176471	0.884348	0.766774
								0.184211	0.883566	0.766773
								0.192053	0.882679	0.766771
								0.2	0.881674	0.766764
								0.208054	0.880537	0.766748
								0.216216	0.87925	0.766708
								0.22449	0.877795	0.766611
								0.232877	0.876153	0.766374
								0.241379	0.874299	0.765792
								0.25	0.872211	0.764373
								0.258741	0.869861	0.760954
								0.267606	0.867222	0.752921
								0.276596	0.864262	0.735146
								0.285714	0.86095	0.700538
								0.294964	0.85725	0.647303
								0.304348	0.85313	0.589174
								0.313869	0.848552	0.545289
								0.323529	0.843481	0.520507
								0.333333	0.837885	0.50875
								0.343284	0.831731	0.503634
								0.353383	0.82499	0.501492
								0.363636	0.817642	0.50061
								0.374046	0.809669	0.500249
								0.384615	0.801064	0.500101
								0.395349	0.791831	0.500041
								0.40625	0.781984	0.500017
								0.417323	0.771551	0.500007
								0.428571	0.760573	0.500003
								0.44	0.749107	0.500001
								0.451613	0.737221	0.5
								0.463415	0.724997	0.5
								0.47541	0.712527	0.5
								0.487603	0.699911	0.5
								0.5	0.687255	0.5
								0.512605	0.674663	0.5
								0.525424	0.662242	0.5
								0.538462	0.650088	0.5
								0.551724	0.638292	0.5
								0.565217	0.626932	0.5
								0.578947	0.616076	0.5
								0.59292	0.605775	0.5
								0.607143	0.596068	0.5
								0.621622	0.586979	0.5
								0.636364	0.57852	0.5
								0.651376	0.570692	0.5
								0.666667	0.563485	0.5
								0.682243	0.556883	0.5
								0.698113	0.55086	0.5
								0.714286	0.545387	0.5
								0.730769	0.540434	0.5
								0.747573	0.535965	0.5
								0.764706	0.531944	0.5
								0.782178	0.528337	0.5
								0.8	0.525109	0.5
								0.818182	0.522226	0.5
								0.836735	0.519656	0.5
								0.85567	0.517369	0.5
								0.875	0.515337	0.5
								0.894737	0.513535	0.5
								0.914894	0.511937	0.5
								0.935484	0.510523	0.5
								0.956522	0.509272	0.5
								0.978022	0.508167	0.5
								1	0.507191	0.5

## Sheet: EDF6d-M2
M2	Baseline		PL inactivation		MD inactivation			Fitting curve X	Fitting curve Y (baseline)	Fitting curve Y (MD inactivation)			Inset	Baseline		PL inactivation		MD inactivation
Relative conflict	Proportion correct	Proportion correct std	Proportion correct	Proportion correct std	Proportion correct	Proportion correct std		0	0.781969	0.677032			Conflict level	Low	High	Low	High	Low	High
0	0.7973	0.0542	0.4473	0.2352	0.677	0.1055		0.00558659	0.781965	0.677032			Median	0.7507	0.6956	0.5779	0.6202	0.6415	0.4958
0.28	0.7526	0.0358	0.5616	0.0964	0.6378	0.0462		0.011236	0.781961	0.67703			Max	0.8104	0.7439	0.7413	0.8118	0.7042	0.5793
0.5	0.6917	0.0312	0.6033	0.11	0.5018	0.0473		0.0169492	0.781956	0.677029			Min	0.7207	0.6345	0.4129	0.4189	0.5323	0.41
0.67	0.5533	0.0459	0.5053	0.0931	0.5192	0.0728		0.0227273	0.78195	0.677028			Upper Quartile	0.7735	0.7143	0.6408	0.7029	0.6631	0.5355
0.8	0.547	0.056	0.5155	0.0599	0.5102	0.0689		0.0285714	0.781944	0.677025			Lower Quartile	0.6832	0.6748	0.5	0.5294	0.6118	0.4646
								0.0344828	0.781936	0.677023
								0.0404624	0.781927	0.677019
								0.0465116	0.781916	0.677015
								0.0526316	0.781904	0.677009
								0.0588235	0.78189	0.677002
								0.0650888	0.781874	0.676993
								0.0714286	0.781855	0.676981
								0.0778443	0.781833	0.676966
								0.0843373	0.781807	0.676947
								0.0909091	0.781777	0.676923
								0.097561	0.781743	0.676892
								0.104294	0.781703	0.676852
								0.111111	0.781657	0.676801
								0.118012	0.781604	0.676737
								0.125	0.781542	0.676654
								0.132075	0.78147	0.676549
								0.139241	0.781386	0.676415
								0.146497	0.78129	0.676245
								0.153846	0.781178	0.676027
								0.16129	0.781048	0.67575
								0.168831	0.780898	0.675398
								0.176471	0.780724	0.67495
								0.184211	0.780523	0.674381
								0.192053	0.780289	0.67366
								0.2	0.780019	0.672749
								0.208054	0.779707	0.671599
								0.216216	0.779345	0.670153
								0.22449	0.778927	0.668341
								0.232877	0.778444	0.666083
								0.241379	0.777885	0.663287
								0.25	0.77724	0.659851
								0.258741	0.776496	0.655669
								0.267606	0.775638	0.650637
								0.276596	0.774649	0.644666
								0.285714	0.773512	0.637697
								0.294964	0.772205	0.629718
								0.304348	0.770704	0.620783
								0.313869	0.768985	0.611018
								0.323529	0.767018	0.600631
								0.333333	0.764772	0.589893
								0.343284	0.762215	0.579114
								0.353383	0.75931	0.568609
								0.363636	0.756022	0.558664
								0.374046	0.752311	0.549502
								0.384615	0.74814	0.541273
								0.395349	0.743472	0.534046
								0.40625	0.738274	0.527825
								0.417323	0.732517	0.522562
								0.428571	0.726179	0.518172
								0.44	0.719249	0.514557
								0.451613	0.711726	0.511608
								0.463415	0.703623	0.509222
								0.47541	0.69497	0.507306
								0.487603	0.685812	0.505773
								0.5	0.676214	0.504554
								0.512605	0.666255	0.503587
								0.525424	0.656028	0.502822
								0.538462	0.645638	0.502218
								0.551724	0.635198	0.501742
								0.565217	0.624821	0.501367
								0.578947	0.614619	0.501072
								0.59292	0.604695	0.500841
								0.607143	0.595142	0.500659
								0.621622	0.586038	0.500517
								0.636364	0.577443	0.500405
								0.651376	0.569404	0.500317
								0.666667	0.561946	0.500249
								0.682243	0.555081	0.500195
								0.698113	0.548809	0.500153
								0.714286	0.543115	0.50012
								0.730769	0.537978	0.500094
								0.747573	0.533367	0.500073
								0.764706	0.529248	0.500057
								0.782178	0.525586	0.500045
								0.8	0.522342	0.500035
								0.818182	0.519478	0.500028
								0.836735	0.516957	0.500022
								0.85567	0.514744	0.500017
								0.875	0.512806	0.500013
								0.894737	0.511112	0.50001
								0.914894	0.509634	0.500008
								0.935484	0.508346	0.500006
								0.956522	0.507226	0.500005
								0.978022	0.506253	0.500004
								1	0.505409	0.500003

## Sheet: EDF6d-M3
M3	Baseline		PL inactivation		MD inactivation			Fitting curve X	Fitting curve Y (baseline)	Fitting curve Y (MD inactivation)			Inset	Baseline		PL inactivation		MD inactivation
Relative conflict	Proportion correct	Proportion correct std	Proportion correct	Proportion correct std	Proportion correct	Proportion correct std		0	0.775273	0.739167			Conflict level	Low	High	Low	High	Low	High
0	0.7682	0.1306	0.6158	0.2691	0.7392	0.0909		0.00558659	0.775272	0.739167			Median	0.7766	0.6913	0.4617	0.4375	0.6275	0.5
0.28	0.7763	0.0131	0.4476	0.074	0.6364	0.026		0.011236	0.77527	0.739167			Max	0.7967	0.7374	0.5566	0.5667	0.6808	0.5606
0.5	0.6886	0.0235	0.4463	0.081	0.4923	0.0369		0.0169492	0.775268	0.739167			Min	0.7525	0.6446	0.3246	0.3141	0.5861	0.4401
0.67	0.5664	0.0887	0.4967	0.1824	0.5184	0.1117		0.0227273	0.775266	0.739167			Upper Quartile	0.7872	0.7085	0.5109	0.4853	0.6423	0.5291
0.8	0.5392	0.0986	N/A	N/A	0.5291	0.1255		0.0285714	0.775263	0.739167			Lower Quartile	0.7648	0.6717	0.3925	0.3859	0.6144	0.4753
								0.0344828	0.77526	0.739167
								0.0404624	0.775257	0.739167
								0.0465116	0.775253	0.739167
								0.0526316	0.775248	0.739167
								0.0588235	0.775242	0.739167
								0.0650888	0.775235	0.739167
								0.0714286	0.775227	0.739167
								0.0778443	0.775217	0.739167
								0.0843373	0.775206	0.739167
								0.0909091	0.775193	0.739167
								0.097561	0.775177	0.739167
								0.104294	0.775159	0.739167
								0.111111	0.775137	0.739167
								0.118012	0.775112	0.739167
								0.125	0.775082	0.739167
								0.132075	0.775047	0.739167
								0.139241	0.775006	0.739167
								0.146497	0.774957	0.739167
								0.153846	0.774899	0.739167
								0.16129	0.774832	0.739166
								0.168831	0.774753	0.739166
								0.176471	0.774659	0.739164
								0.184211	0.774549	0.73916
								0.192053	0.77442	0.739151
								0.2	0.774268	0.73913
								0.208054	0.774089	0.73908
								0.216216	0.773879	0.738964
								0.22449	0.773632	0.738694
								0.232877	0.773342	0.738066
								0.241379	0.773001	0.736609
								0.25	0.772601	0.733275
								0.258741	0.772131	0.725839
								0.267606	0.771581	0.710184
								0.276596	0.770935	0.680887
								0.285714	0.770179	0.636447
								0.294964	0.769294	0.586686
								0.304348	0.76826	0.546803
								0.313869	0.767052	0.522556
								0.323529	0.765644	0.510204
								0.333333	0.764006	0.504476
								0.343284	0.762102	0.501936
								0.353383	0.759897	0.500833
								0.363636	0.757347	0.500357
								0.374046	0.754408	0.500153
								0.384615	0.751034	0.500065
								0.395349	0.747174	0.500028
								0.40625	0.742779	0.500012
								0.417323	0.737801	0.500005
								0.428571	0.732197	0.500002
								0.44	0.725927	0.500001
								0.451613	0.718968	0.5
								0.463415	0.711304	0.5
								0.47541	0.702942	0.5
								0.487603	0.693908	0.5
								0.5	0.684252	0.5
								0.512605	0.674048	0.5
								0.525424	0.663395	0.5
								0.538462	0.652412	0.5
								0.551724	0.641236	0.5
								0.565217	0.630012	0.5
								0.578947	0.618889	0.5
								0.59292	0.60801	0.5
								0.607143	0.597506	0.5
								0.621622	0.587489	0.5
								0.636364	0.578049	0.5
								0.651376	0.569252	0.5
								0.666667	0.56114	0.5
								0.682243	0.553729	0.5
								0.698113	0.54702	0.5
								0.714286	0.540994	0.5
								0.730769	0.535619	0.5
								0.747573	0.530856	0.5
								0.764706	0.52666	0.5
								0.782178	0.52298	0.5
								0.8	0.519768	0.5
								0.818182	0.516975	0.5
								0.836735	0.514553	0.5
								0.85567	0.512461	0.5
								0.875	0.510657	0.5
								0.894737	0.509105	0.5
								0.914894	0.507773	0.5
								0.935484	0.506631	0.5
								0.956522	0.505653	0.5
								0.978022	0.504816	0.5
								1	0.504102	0.5

## Sheet: EDF6d-M4
M4	Baseline		PL inactivation		MD inactivation			Fitting curve X	Fitting curve Y (baseline)	Fitting curve Y (MD inactivation)			Inset	Baseline		PL inactivation		MD inactivation
Relative conflict	Proportion correct	Proportion correct std	Proportion correct	Proportion correct std	Proportion correct	Proportion correct std		0	0.766381	0.823795			Conflict level	Low	High	Low	High	Low	High
0	0.7638	0.0973	0.5221	0.1286	0.8238	0.1696		0.00558659	0.76638	0.823795			Median	0.7656	0.6805	0.5505	0.542	0.714	0.5
0.28	0.764	0.0232	0.5265	0.1232	0.714	0.0391		0.011236	0.766378	0.823795			Max	0.8113	0.7188	0.7136	0.6841	0.7777	0.5766
0.5	0.6827	0.0243	0.5308	0.0947	0.4977	0.0461		0.0169492	0.766376	0.823795			Min	0.7203	0.6376	0.3333	0.4041	0.6518	0.4108
0.67	0.5812	0.0791	0.5514	0.1135	0.5025	0.0723		0.0227273	0.766373	0.823795			Upper Quartile	0.7818	0.6965	0.6154	0.5979	0.7372	0.5268
0.8	0.5251	0.0819	0.5519	0.1154	0.4974	0.0924		0.0285714	0.76637	0.823795			Lower Quartile	0.7484	0.6645	0.4444	0.4878	0.6849	0.4702
								0.0344828	0.766367	0.823795
								0.0404624	0.766362	0.823795
								0.0465116	0.766358	0.823795
								0.0526316	0.766352	0.823795
								0.0588235	0.766345	0.823795
								0.0650888	0.766337	0.823795
								0.0714286	0.766328	0.823795
								0.0778443	0.766317	0.823795
								0.0843373	0.766305	0.823795
								0.0909091	0.76629	0.823795
								0.097561	0.766273	0.823795
								0.104294	0.766253	0.823795
								0.111111	0.766229	0.823795
								0.118012	0.766202	0.823795
								0.125	0.766169	0.823795
								0.132075	0.766131	0.823795
								0.139241	0.766087	0.823794
								0.146497	0.766035	0.823794
								0.153846	0.765974	0.823794
								0.16129	0.765903	0.823794
								0.168831	0.76582	0.823794
								0.176471	0.765723	0.823793
								0.184211	0.765609	0.823792
								0.192053	0.765476	0.823788
								0.2	0.76532	0.823778
								0.208054	0.765138	0.823753
								0.216216	0.764924	0.823691
								0.22449	0.764675	0.823534
								0.232877	0.764384	0.823141
								0.241379	0.764044	0.822155
								0.25	0.763647	0.819701
								0.258741	0.763184	0.81369
								0.267606	0.762643	0.799521
								0.276596	0.762013	0.768956
								0.285714	0.761279	0.714012
								0.294964	0.760425	0.641359
								0.304348	0.759432	0.576241
								0.313869	0.758278	0.535314
								0.323529	0.756941	0.515023
								0.333333	0.755392	0.506143
								0.343284	0.753602	0.50247
								0.353383	0.751538	0.500986
								0.363636	0.749163	0.500393
								0.374046	0.746438	0.500156
								0.384615	0.743323	0.500062
								0.395349	0.739773	0.500025
								0.40625	0.735746	0.50001
								0.417323	0.7312	0.500004
								0.428571	0.726094	0.500002
								0.44	0.720394	0.500001
								0.451613	0.714075	0.5
								0.463415	0.707122	0.5
								0.47541	0.699533	0.5
								0.487603	0.691324	0.5
								0.5	0.682531	0.5
								0.512605	0.67321	0.5
								0.525424	0.663437	0.5
								0.538462	0.653308	0.5
								0.551724	0.642935	0.5
								0.565217	0.632443	0.5
								0.578947	0.621959	0.5
								0.59292	0.611614	0.5
								0.607143	0.60153	0.5
								0.621622	0.591816	0.5
								0.636364	0.582566	0.5
								0.651376	0.573854	0.5
								0.666667	0.565732	0.5
								0.682243	0.558234	0.5
								0.698113	0.551371	0.5
								0.714286	0.545143	0.5
								0.730769	0.53953	0.5
								0.747573	0.534506	0.5
								0.764706	0.530037	0.5
								0.782178	0.526081	0.5
								0.8	0.522596	0.5
								0.818182	0.519539	0.5
								0.836735	0.516867	0.5
								0.85567	0.514539	0.5
								0.875	0.512516	0.5
								0.894737	0.510763	0.5
								0.914894	0.509246	0.5
								0.935484	0.507936	0.5
								0.956522	0.506807	0.5
								0.978022	0.505835	0.5
								1	0.504999	0.5

## Sheet: EDF6d-M5
M5	Baseline		PL inactivation		MD inactivation			Fitting curve X	Fitting curve Y (baseline)	Fitting curve Y (MD inactivation)			Inset	Baseline		PL inactivation		MD inactivation
Relative conflict	Proportion correct	Proportion correct std	Proportion correct	Proportion correct std	Proportion correct	Proportion correct std		0.285714	0.76626	0.65491			Conflict level	Low	High	Low	High	Low	High
0.28	0.7734	0.013	0.5949	0.1327	0.6549	0.0262		0.294964	0.766118	0.652874			Median	0.7725	0.7112	0.449	0.4767	0.6538	0.491
0.5	0.7165	0.0131	0.6037	0.1118	0.483	0.0269		0.304348	0.765941	0.646451			Max	0.7896	0.7336	0.5798	0.5949	0.6927	0.5529
0.67	0.6216	0.1635	0.5222	0.0928	0.4657	0.2085		0.313869	0.765722	0.628444			Min	0.7424	0.6928	0.3008	0.3333	0.6153	0.4393
0.8	0.4989	0.0734	0.4887	0.0828	0.4806	0.1715		0.323529	0.76545	0.591077			Upper Quartile	0.7816	0.7214	0.5044	0.5391	0.6693	0.5101
								0.333333	0.765115	0.546215			Lower Quartile	0.7632	0.7037	0.3888	0.4225	0.6325	0.4725
								0.343284	0.764699	0.517482
								0.353383	0.764186	0.505686
								0.363636	0.763552	0.501749
								0.374046	0.76277	0.500528
								0.384615	0.761806	0.500159
								0.395349	0.76062	0.500048
								0.40625	0.759163	0.500014
								0.417323	0.757378	0.500004
								0.428571	0.755199	0.500001
								0.44	0.752545	0.5
								0.451613	0.74933	0.5
								0.463415	0.745453	0.5
								0.47541	0.740807	0.5
								0.487603	0.735284	0.5
								0.5	0.728774	0.5
								0.512605	0.721182	0.5
								0.525424	0.712437	0.5
								0.538462	0.702505	0.5
								0.551724	0.691403	0.5
								0.565217	0.679216	0.5
								0.578947	0.666096	0.5
								0.59292	0.652268	0.5
								0.607143	0.638014	0.5
								0.621622	0.623655	0.5
								0.636364	0.609519	0.5
								0.651376	0.595917	0.5
								0.666667	0.583113	0.5
								0.682243	0.571304	0.5
								0.698113	0.56062	0.5
								0.714286	0.551118	0.5
								0.730769	0.542796	0.5
								0.747573	0.535606	0.5
								0.764706	0.529465	0.5
								0.782178	0.524272	0.5
								0.8	0.519917	0.5
								0.818182	0.516291	0.5
								0.836735	0.51329	0.5
								0.85567	0.510818	0.5
								0.875	0.508789	0.5
								0.894737	0.507131	0.5
								0.914894	0.505778	0.5
								0.935484	0.504677	0.5
								0.956522	0.503783	0.5
								0.978022	0.503058	0.5
								1	0.502471	0.5
