# Supplementary material for: Thalamic circuits for independent control of prefrontal signal and noise
Source: Nature. 2021 Oct 6;600(7887):100–4. doi: 10.1038/s41586-021-04056-3 (PMC8636261; doi:10.1038/s41586-021-04056-3)
Supplement: Supplementary file 12 — Source Data Extended Data Fig. 7 [file 41586_2021_4056_MOESM12_ESM.xlsx]

## Sheet: EDF7b
PL	Classification Accuracy (%)			Error bar, Classification Accuracy (%)
Time (s)	Cue	Choice		Cue	Choice
-0.15	48.0858	52.2722		3.81426	1.79803
-0.05	51.7994	55.0227		3.28618	2.16369
0.05	62.3887	58.416		3.83876	2.37742
0.15	73.8506	61.8457		1.75348	2.18896
0.25	69.2304	63.4319		2.46463	2.058
0.35	63.0257	62.2055		2.89166	2.28231
0.45	66.0827	59.0246		2.64798	1.97212
0.55	62.3882	55.9412		3.53359	2.0509
0.65	56.0717	55.6382		3.11031	2.06385
0.75	56.1807	60.1397		3.15223	2.16081
0.85	56.4923	67.9537		3.34274	2.13652
0.95	50.5471	74.3239		3.53359	2.07065
1.05	45.6569	75.2846		3.50696	2.05842
1.15	49.2538	70.8378		3.79949	2.49834
1.25	52.2667	65.2164		2.69013	2.25606
1.35	54.296	61.0131		2.88517	2.1041

## Sheet: EDF7c
PL	Mutual information			Error bar, Mutual information
Time (s)	Cue	Choice		Cue	Choice
-0.15	0.0809497	0.0804963		0.0279715	0.0180201
-0.05	0.144905	0.090996		0.0167587	0.0229484
0.05	0.234723	0.0896286		0.0404127	0.0164306
0.15	0.294547	0.0825098		0.0528137	0.0159697
0.25	0.269026	0.0775188		0.039627	0.0200246
0.35	0.21785	0.068964		0.0185611	0.0181501
0.45	0.195161	0.060185		0.0362795	0.0159345
0.55	0.166133	0.0509635		0.0311929	0.0115616
0.65	0.131401	0.0469622		0.0301646	0.0100982
0.75	0.114426	0.07644		0.0266745	0.0121136
0.85	0.115226	0.172588		0.0347949	0.0307566
0.95	0.12277	0.289229		0.0209122	0.0427953
1.05	0.123464	0.297216		0.0547647	0.0463323
1.15	0.105585	0.187737		0.0399603	0.0350893
1.25	0.0809824	0.101957		0.0154809	0.0203359
1.35	0.0693627	0.067662		0.0304399	0.013432

## Sheet: EDF7e
PL FS	Classification Accuracy (%)			Error bar, Classification Accuracy (%)
Time (s)	Cue	Choice		Cue	Choice
-0.15	49.747	52.2722		2.69013	1.79803
-0.05	50.4063	55.0227		2.34776	2.16369
0.05	53.778	58.416		3.08003	2.37742
0.15	58.5187	61.8457		3.95897	2.18896
0.25	59.9419	63.4319		3.42584	2.058
0.35	58.1333	62.2055		5.01224	2.28231
0.45	56.7707	59.0246		3.98258	1.97212
0.55	54.3451	55.9412		3.53359	2.0509
0.65	51.9475	55.6382		2.72475	2.06385
0.75	50.1978	60.1397		3.74982	2.16081
0.85	48.3908	67.9537		3.53359	2.13652
0.95	47.5547	74.3239		3.22281	2.07065
1.05	49.5237	75.2846		2.79271	2.05842
1.15	51.0326	70.8378		3.94474	2.49834
1.25	50.3095	65.2164		4.23359	2.25606
1.35	49.2614	61.0131		1.65446	2.1041

## Sheet: EDF7f
PL FS	Classification Accuracy (%)			Error bar, Classification Accuracy (%)
Time (s)	Conflict level			Conflict level
-0.15	48.7804			3.2875
-0.05	51.4388			2.98287
0.05	51.1985			2.70425
0.15	50.5074			2.74204
0.25	54.649			2.8198
0.35	55.0903			2.823
0.45	59.4516			2.64618
0.55	58.8203			2.50554
0.65	62.4266			2.91142
0.75	69.0204			2.2086
0.85	76.7608			2.18654
0.95	82.2527			1.89921
1.05	78.4736			2.0856
1.15	63.9445			3.10187
1.25	55.103			2.95103
1.35	51.586			2.8423

## Sheet: EDF7g
PL	Classification Accuracy (%)			Error bar, Classification Accuracy (%)			MD	Classification Accuracy (%)			Error bar, Classification Accuracy (%)
Time (s)	Conflict level	Choice		Conflict level	Choice		Time (s)	Conflict level	Choice		Conflict level	Choice
-0.15	51.2538	52.2722		2.76056	1.79803		-0.15	53.4047	52.2224		2.8775	1.67137
-0.05	52.7907	55.0227		2.56945	2.16369		-0.05	56.8069	49.1646		2.84424	2.27475
0.05	55.6892	58.416		2.90755	2.37742		0.05	57.5451	50.9994		2.82407	2.04929
0.15	57.5354	61.8457		2.96658	2.18896		0.15	57.9868	53.8914		2.9352	1.56717
0.25	56.6386	63.4319		2.68294	2.058		0.25	59.0676	52.1098		2.66341	1.8548
0.35	54.586	62.2055		2.78173	2.28231		0.35	58.9552	51.5563		2.95853	2.67265
0.45	52.6552	59.0246		2.69876	1.97212		0.45	58.2196	50.2773		2.59523	1.94846
0.55	50.4259	55.9412		3.38099	2.0509		0.55	60.5471	49.8885		3.04322	1.89233
0.65	48.7518	55.6382		2.71288	2.06385		0.65	66.6428	51.2213		2.80876	1.71292
0.75	51.5765	60.1397		2.82641	2.16081		0.75	75.2066	55		2.54519	2.28092
0.85	59.3205	67.9537		2.31626	2.13652		0.85	82.2546	60.4425		1.90252	1.71292
0.95	63.7993	74.3239		2.48915	2.07065		0.95	85.3903	68.3368		1.8602	2.26443
1.05	62.581	75.2846		2.55664	2.05842		1.05	83.7292	68.1687		1.78525	2.53956
1.15	58.1757	70.8378		2.67491	2.49834		1.15	79.2484	61.7215		2.22876	2.13663
1.25	54.4371	65.2164		2.91994	2.25606		1.25	75.6272	56.7204		2.49834	1.90713
1.35	53.0813	61.0131		2.63998	2.1041		1.35	73.5648	56.2003		2.75614	1.8548

## Sheet: EDF7h
MD	Classification Accuracy (%)			PL	Classification Accuracy (%)
	Conflict	Choice			Conflict	Choice
	0.85	0.55			0.625	0.775
	0.7875	0.5875			0.6	0.725
	0.86875	0.58125			0.65	0.675
	0.66875	0.575			0.6	0.65
	0.7625	0.575			0.575	0.675
	0.7125	0.60625			0.675	0.775
	0.7625	0.58125			0.625	0.725
	0.825	0.56875			0.625	0.7
	0.75625	0.56875			0.575	0.675
	0.81875	0.5625			0.65	0.725
	0.7375	0.6			0.65	0.675
	0.78125	0.65625			0.7	0.775
	0.83125	0.55625			0.75	0.7
	0.7625	0.625			0.65	0.7
	0.71875	0.56875			0.6	0.725
	0.8	0.625			0.6	0.675
	0.7875	0.59375			0.625	0.7
	0.775	0.56875			0.575	0.725
	0.80625	0.5625			0.525	0.75
	0.79375	0.54375			0.575	0.675
	0.78125	0.60625			0.675	0.725
	0.76875	0.6375			0.625	0.7
	0.76875	0.59375			0.675	0.75
	0.70625	0.55625			0.575	0.7
	0.75625	0.55625			0.625	0.7
	0.71875	0.55			0.65	0.75
	0.8125	0.60625			0.65	0.7
	0.85	0.58125			0.65	0.7
	0.80625	0.6125			0.65	0.675
	0.775	0.61875			0.65	0.675
	0.7875	0.60625			0.6	0.675
	0.74375	0.575			0.675	0.7
	0.76875	0.60625			0.625	0.75
	0.75625	0.63125			0.65	0.7
	0.83125	0.61875			0.625	0.75
	0.78125	0.56875			0.6	0.725
	0.84375	0.56875			0.625	0.675
	0.80625	0.6125			0.675	0.7
	0.8125	0.575			0.7	0.725
	0.84375	0.6375			0.675	0.75
	0.75	0.6125			0.625	0.725
	0.78125	0.575			0.675	0.7
	0.8125	0.6			0.6	0.7
	0.76875	0.55			0.575	0.675
	0.8375	0.59375			0.7	0.7
	0.75625	0.5375			0.625	0.7
	0.825	0.60625			0.675	0.675
	0.81875	0.5625			0.575	0.75
	0.75	0.575			0.625	0.725
	0.79375	0.58125			0.65	0.725
	0.8	0.51875			0.6	0.725
	0.78125	0.6125			0.55	0.7
	0.83125	0.53125			0.675	0.7
	0.74375	0.5875			0.65	0.625
	0.7875	0.6			0.55	0.725
	0.80625	0.60625			0.65	0.675
	0.85	0.58125			0.65	0.725
	0.8	0.53125			0.65	0.65
	0.75	0.63125			0.6	0.675
	0.83125	0.59375			0.625	0.7
	0.75625	0.63125			0.625	0.725
	0.86875	0.53125			0.65	0.675
	0.75625	0.59375			0.6	0.65
	0.7625	0.59375			0.625	0.675
	0.8	0.53125			0.675	0.725
	0.84375	0.60625			0.625	0.725
	0.8375	0.55625			0.625	0.7
	0.775	0.5625			0.65	0.675
	0.8375	0.5875			0.6	0.675
	0.7625	0.55625			0.6	0.725
	0.75	0.51875			0.675	0.725
	0.7125	0.6125			0.575	0.725
	0.7875	0.5625			0.65	0.675
	0.75625	0.61875			0.65	0.725
	0.8	0.575			0.7	0.75
	0.7875	0.60625			0.65	0.725
	0.8125	0.55			0.65	0.725
	0.76875	0.6			0.55	0.75
	0.8	0.6125			0.7	0.65
	0.78125	0.55625			0.65	0.75
	0.75	0.55			0.625	0.65
	0.7125	0.6125			0.625	0.675
	0.75	0.53125			0.6	0.725
	0.80625	0.575			0.65	0.7
	0.75625	0.6125			0.65	0.775
	0.73125	0.59375			0.675	0.675
	0.85	0.60625			0.625	0.75
	0.76875	0.53125			0.675	0.725
	0.725	0.6375			0.6	0.725
	0.8125	0.53125			0.575	0.725
	0.775	0.61875			0.7	0.7
	0.75	0.55625			0.7	0.65
	0.86875	0.5375			0.675	0.725
	0.8	0.6			0.625	0.725
	0.7375	0.63125			0.65	0.7
	0.8125	0.53125			0.575	0.7
	0.75	0.59375			0.625	0.7
	0.79375	0.5875			0.7	0.75
	0.80625	0.575			0.625	0.7
	0.80625	0.5375			0.625	0.725

## Sheet: EDF7i
ΔProportion correct (laser on - laser off)	PL		MD
	low conflict	high conflict	low conflict	high conflict
Mean	-0.132	-0.124	-0.089	-0.211
SEM	0.009	0.013	0.014	0.021

## Sheet: EDF7j
	Baseline		PL->MD terminal inhibition			Fitting curve X	Fitting curve Y (baseline)	Fitting curve Y (PL inactivation)
Relative conflict	Proportion correct	Proportion correct std	Proportion correct	Proportion correct std		0	0.821726	0.803509
0	0.8737	0.0496	0.8062	0.0584		0.00502513	0.821711	0.803509
0.28	0.7786	0.017	0.6359	0.0289		0.010101	0.821695	0.803509
0.5	0.715	0.0116	0.4872	0.0184		0.0152284	0.821678	0.803509
0.67	0.6281	0.045	0.4947	0.0551		0.0204082	0.821658	0.803509
0.8	0.5461	0.0492	0.5035	0.0506		0.025641	0.821635	0.803509
						0.0309278	0.82161	0.803509
						0.0362694	0.821583	0.803509
						0.0416667	0.821551	0.803509
						0.0471204	0.821517	0.803509
						0.0526316	0.821478	0.803509
						0.0582011	0.821434	0.803509
						0.0638298	0.821386	0.803509
						0.0695187	0.821331	0.803509
						0.0752688	0.821271	0.803509
						0.0810811	0.821203	0.803509
						0.0869565	0.821127	0.803509
						0.0928962	0.821042	0.803509
						0.0989011	0.820948	0.803394
						0.104972	0.820842	0.803394
						0.111111	0.820724	0.803394
						0.117318	0.820592	0.803394
						0.123596	0.820445	0.803278
						0.129944	0.820281	0.803278
						0.136364	0.820097	0.803278
						0.142857	0.819892	0.803163
						0.149425	0.819663	0.803047
						0.156069	0.819408	0.802932
						0.162791	0.819123	0.802817
						0.169591	0.818805	0.802586
						0.176471	0.81845	0.802355
						0.183432	0.818054	0.802009
						0.190476	0.817613	0.801547
						0.197605	0.817121	0.801086
						0.204819	0.816574	0.800393
						0.212121	0.815963	0.799585
						0.219512	0.815284	0.798547
						0.226994	0.814528	0.797277
						0.234568	0.813687	0.795662
						0.242236	0.812753	0.793584
						0.25	0.811715	0.79093
						0.257862	0.810562	0.787699
						0.265823	0.809284	0.783775
						0.273885	0.807868	0.778813
						0.282051	0.8063	0.772812
						0.290323	0.804566	0.765542
						0.298701	0.802651	0.756886
						0.30719	0.800538	0.746616
						0.315789	0.798211	0.734729
						0.324503	0.795652	0.721112
						0.333333	0.792842	0.705994
						0.342282	0.789765	0.689607
						0.351351	0.7864	0.672065
						0.360544	0.78273	0.654063
						0.369863	0.778737	0.635944
						0.37931	0.774405	0.618288
						0.388889	0.769719	0.601439
						0.398601	0.764666	0.585975
						0.408451	0.759238	0.572011
						0.41844	0.753427	0.559663
						0.428571	0.747233	0.549046
						0.438849	0.740657	0.539929
						0.449275	0.733708	0.532428
						0.459854	0.726401	0.526081
						0.470588	0.718755	0.520888
						0.481481	0.710796	0.516733
						0.492537	0.702559	0.513271
						0.503759	0.694081	0.510617
						0.515152	0.685406	0.508424
						0.526718	0.676583	0.506578
						0.538462	0.667664	0.505193
						0.550388	0.658703	0.504154
						0.5625	0.649756	0.503231
						0.574803	0.640877	0.502539
						0.587302	0.632121	0.502077
						0.6	0.623538	0.501616
						0.612903	0.615174	0.501269
						0.626016	0.60707	0.501039
						0.639344	0.599263	0.500808
						0.652893	0.591782	0.500577
						0.666667	0.58465	0.500462
						0.680672	0.577885	0.500346
						0.694915	0.571497	0.500346
						0.709402	0.565493	0.500231
						0.724138	0.559872	0.500231
						0.73913	0.554631	0.500115
						0.754386	0.549761	0.500115
						0.769912	0.545252	0.500115
						0.785714	0.54109	0.500115
						0.801802	0.53726	0.5
						0.818182	0.533743	0.5
						0.834862	0.530523	0.5
						0.851852	0.52758	0.5
						0.869159	0.524897	0.5
						0.886792	0.522455	0.5
						0.904762	0.520237	0.5
						0.923077	0.518224	0.5
						0.941748	0.5164	0.5
						0.960784	0.51475	0.5
						0.980198	0.513259	0.5
						1	0.511913	0.5

## Sheet: EDF7k
PL->MD terminal inhib.	Classification Accuracy (%)
	MD, conflict			PL, choice
	Laser off	Laser on		Laser off	Laser on
	0.646667	0.545714		0.6925	0.642222
	0.6925	0.475397		0.72	0.651111
	0.729167	0.515238		0.600833	0.597778
	0.628333	0.560952		0.6375	0.597778
	0.738333	0.5		0.6375	0.5
	0.6925	0.488095		0.674167	0.544444
	0.729167	0.506349		0.646667	0.597778
	0.775	0.506349		0.683333	0.651111
	0.701667	0.496032		0.674167	0.562222
	0.646667	0.499206		0.573333	0.624444
	0.710833	0.485714		0.6925	0.58
	0.729167	0.527937		0.683333	0.588889
	0.674167	0.485714		0.6375	0.571111
	0.674167	0.488889		0.646667	0.615556
	0.72	0.496032		0.619167	0.651111
	0.738333	0.524127		0.655833	0.597778
	0.701667	0.544444		0.655833	0.588889
	0.6925	0.526667		0.6375	0.571111
	0.729167	0.512698		0.683333	0.597778
	0.628333	0.505079		0.665	0.553333
	0.665	0.530476		0.6925	0.66
	0.646667	0.522857		0.646667	0.597778
	0.6925	0.527937		0.600833	0.544444
	0.7475	0.534286		0.600833	0.544444
	0.765833	0.49127		0.655833	0.535556
	0.710833	0.526667		0.6925	0.624444
	0.6925	0.506349		0.665	0.615556
	0.674167	0.497619		0.710833	0.562222
	0.674167	0.520317		0.655833	0.571111
	0.619167	0.517778		0.674167	0.606667
	0.701667	0.517778		0.6925	0.58
	0.738333	0.50381		0.646667	0.553333
	0.6925	0.553333		0.674167	0.66
	0.665	0.47381		0.6375	0.571111
	0.72	0.512698		0.655833	0.588889
	0.72	0.511429		0.61	0.553333
	0.619167	0.470635		0.665	0.633333
	0.7475	0.499206		0.710833	0.526667
	0.674167	0.538095		0.655833	0.624444
	0.6925	0.538095		0.6375	0.588889
	0.738333	0.505079		0.655833	0.588889
	0.701667	0.480952		0.646667	0.562222
	0.6925	0.485714		0.628333	0.588889
	0.701667	0.519048		0.710833	0.606667
	0.793333	0.564762		0.646667	0.58
	0.683333	0.609206		0.674167	0.58
	0.683333	0.57873		0.619167	0.562222
	0.683333	0.493651		0.6375	0.677778
	0.7475	0.498413		0.61	0.562222
	0.701667	0.5		0.600833	0.517778
	0.701667	0.49127		0.683333	0.615556
	0.738333	0.554603		0.6925	0.588889
	0.839167	0.505079		0.655833	0.606667
	0.701667	0.488095		0.628333	0.571111
	0.646667	0.529206		0.674167	0.588889
	0.665	0.470635		0.665	0.544444
	0.683333	0.49127		0.729167	0.535556
	0.628333	0.506349		0.674167	0.58
	0.756667	0.480952		0.591667	0.526667
	0.646667	0.519048		0.619167	0.597778
	0.701667	0.484127		0.6925	0.615556
	0.674167	0.490476		0.7475	0.588889
	0.674167	0.555873		0.6925	0.597778
	0.665	0.513968		0.61	0.651111
	0.646667	0.484921		0.674167	0.624444
	0.7475	0.478571		0.665	0.571111
	0.683333	0.559683		0.6925	0.606667
	0.710833	0.531746		0.674167	0.544444
	0.710833	0.50381		0.683333	0.642222
	0.646667	0.544444		0.710833	0.571111
	0.765833	0.484127		0.591667	0.642222
	0.6375	0.534286		0.701667	0.615556
	0.710833	0.480159		0.591667	0.544444
	0.655833	0.510159		0.6925	0.606667
	0.710833	0.493651		0.6925	0.588889
	0.765833	0.489683		0.701667	0.668889
	0.710833	0.513968		0.683333	0.553333
	0.674167	0.521587		0.646667	0.624444
	0.7475	0.534286		0.628333	0.571111
	0.655833	0.50254		0.628333	0.544444
	0.683333	0.475397		0.701667	0.58
	0.674167	0.50381		0.674167	0.606667
	0.674167	0.516508		0.665	0.588889
	0.710833	0.527937		0.646667	0.571111
	0.72	0.49127		0.619167	0.615556
	0.665	0.555873		0.646667	0.588889
	0.72	0.521587		0.61	0.526667
	0.683333	0.517778		0.6375	0.615556
	0.756667	0.560952		0.646667	0.553333
	0.665	0.515238		0.665	0.624444
	0.683333	0.492063		0.6375	0.58
	0.756667	0.531746		0.683333	0.58
	0.738333	0.513968		0.646667	0.615556
	0.6375	0.496825		0.701667	0.588889
	0.674167	0.47381		0.729167	0.615556
	0.701667	0.512698		0.674167	0.606667
	0.72	0.506349		0.6375	0.553333
	0.665	0.522857		0.655833	0.606667
	0.683333	0.515238		0.655833	0.562222
	0.674167	0.527937		0.665	0.58

## Sheet: EDF7l
Δ Rate (%)	MD	PL RS
	-40.3466	34.511
	2.53238	38.3452
	17.9125	33.0871
	-0.616417	-8.21155
	-4.83603	33.7541
	-59.6717	10.3137
	-49.5824	-50.6356
	-2.04042	43.974
	-47.7664	44.2374
	-59.2835	53.1633
	-29.2159	-42.1345
	0.0390873	-17.0426
	14.6086	77.8926
	-27.2088	-48.7473
	-20.3147	-3.7698
	61.5524	4.61738
	-19.2268	2.99964
	12.8883	-71.5157
	18.5916	34.3525
	-55.7994	11.4907
	2.41575	34.3545
	-25.0688	75.2249
	-48.7552	22.9808
	-86.035	28.231
	-40.0143	-54.3967
	-20.1725	7.78834
	-65.7309	30.4707
	-34.1299	19.4235
	-13.4012	-9.01581
	93.8324	-3.80621
	-26.0409	-3.25061
	-32.1441	-60.9019
	-54.8301	-30.0971
	-53.6104	21.9656
	-84.4667	-30.0124
	38.7118	-22.7713
	-67.0162	-19.1874
	-4.32478	20.6084
	-72.0567	3.93914
	-33.0874	-46.0541
	-31.8101	-56.5644
	47.5218	-63.9534
	-40.7944	97.0901
	29.3685	-26.4017
	-5.71579	-30.2582
	0.748451	8.21593
	-21.8396	47.8934
	-15.8365	19.0183
	-0.0470289	-17.8692
	-24.3418	82.1759
	-36.8166	-60.567
	-11.7429	-29.6044
	-9.9	26.6032
	15.9888	76.0688
	5.71659	3.38137
	-24.9025	43.7296
	-70.3118	-7.39241
	-61.4393	-8.60925
	-42.6706	32.5206
	-83.76	25.0778
	2.15197	-17.981
	-76.2201	28.1605
	-65.9547	-53.9748
	-74.6964	201.909
	-43.9809	-12.3433
	-39.7636	-6.87109
	-67.1113	-9.59885
	33.5196	39.0632
	-81.2229	158.549
	-0.602143	-22.9741
	-52.5722	-17.5998
	-27.2178	76.2413
	-100	204.811
	-17.6871	82.353
	-49.3979	497.769
	-73.8034	80.861
	-100	40.6424
	-80.679	-92.1521
	-39.4171	52.6892
	-100	195.063
	-56.3476	11.4757
	11.2332	-14.2402
	-100	-42.3785
	-100	388.374
	-88.3574	572.893
	-60.4252
	0.6546
	154.556
	-47.506
	-100
	-100
	5.6648
	-100
	-24.5479
	-31.5843
	-3.01526
	12.8348
	14.2896
	119.776
	-7.32535
	-32.1035
	-3.25361
	-76.8389
	33.0581
	-89.3787
	61.2677
	-31.6483
	-74.4308
	-100
	24.1084
	-68.7691
	-54.9763
	-100
	-7.75682
	10.5224
	-5.01199
	-13.3543
	3.84751
	-27.4019
	-41.3857
	-26.5949
	248.615
	-42.16
	4.62386
	-1.76324
	-24.7873
	-35.1017
	-37.7878
	1.33072
	-61.2132
	88.9032
	-61.1112
	311.463
	10.3784
	3.38461
	-4.4308
	-61.6524
	20.7702
	-40.2331
	-28.9743
	-34.2873
	-30.6845
	-14.5493
	1.06436
	-62.8185
	2.88949
	-43.1085
	-3.8983
	-19.6337
	22.368
	-1.70615
	20.8194
	-29.2538
	-15.5241
	47.0321
	-38.2739
	-51.0665
	-21.9798
	-96.777
	-64.5543
	-23.4347
	-61.0025
	-41.1096
	-36.0361
	-17.7768
	2.44056
	16.1444
	15.5124
	24.3721
	-42.4287
	20.2905
	-16.8672
	-21.1601
	-15.5455
	-36.1649
	-2.39923
	-17.5424
	-13.6392
	0.942456
	-68.7734
	-70.249
	-14.9257
	-17.5874
	-61.9807
	-52.0276
	19.0157
	-78.9528
	-82.6986
	-28.3143
	45.6943
	80.2738
	-4.62945
	-54.0515
	-68.9038
	7.13233
	372.704
	304.841
	647.205
	298.233
	144.517
	17.1554

[truncated: 5 more sheets: EDF7m, EDF7n, EDF7p, EDF7q, EDF7r]
