# Supplementary material for: Thalamic circuits for independent control of prefrontal signal and noise
Source: Nature. 2021 Oct 6;600(7887):100–4. doi: 10.1038/s41586-021-04056-3 (PMC8636261; doi:10.1038/s41586-021-04056-3)
Supplement: Supplementary file 13 — Source Data Extended Data Fig. 9 [file 41586_2021_4056_MOESM13_ESM.xlsx]

## Sheet: EDF9a
Tagged neuron				Untagged neuron
Trials suppressed (%)	Δ firing rate (normalized)	Recovery half-time (s)		Trials suppressed (%)	Δ firing rate (normalized)	Recovery half-time (s)
75	-0.943634	0.049		71.4286	-0.667792	0.02
75	-0.974355	0.051		66.6667	-0.558737	0.052
100	-0.986176	0.123		50	-0.290034	0.016
75	-0.863598	0.039		39.1304	0.332431	0.008
87.5	-0.895954	0.047		40.7407	0.138668	0.008
100	-1	0.15		55	-0.232256	0.012
60	-0.874249	0.03		50	0.838615	0.006
100	-1	0.221		50	-0.359826	0.013
100	-1	0.079		58.3333	0.571089	0.025
84.2105	-0.812422	0.032		41.6667	0.330166	0.001
100	-0.958224	0.078		44.4444	0.743081	0
80	-0.834333	0.043		50	-0.616153	0.021
80	-0.909844	0.047		57.8947	-0.249916	0.012
100	-0.876676	0.056		50	0.169414	0.004
90	-0.759064	0.043		71.4286	-0.527107	0.224
				50	-0.00281832	0.017
				50	-0.400761	0.026
				70	-0.609532	0.044
				50	-0.462402	0.033
				46.8085	0.0849435	0
				50	0.121444	0.006
				44.4444	0.0025222	0.051
				48.1481	0.221566	0.01
				73.3333	-0.665086	0.032
				41.1765	0.449643	0.009
				33.3333	0.704367	0.008
				60	-0.164737	0.013
				37.5	0.790084	0.001
				60	-0.445852	0.012
				52.381	-0.469346	0.023
				63.6364	-0.385201	0.018
				40	0.318594	0.02
				50.9804	-0.0314929	0.013
				45.9459	0.170352	0.015
				41.1765	0.317234	0
				57.8947	-0.329191	0.049
				41.8605	0.63421	0
				66.6667	-0.432978	0.016
				47.8261	-0.0265433	0.009
				40	0.406435	0.054
				41.6667	0.730128	0.008
				46	0.129941	0
				51.8519	-0.0263148	0.057
				64.5833	-0.18743	0.099
				40.625	0.212185	0
				57.1429	0.165121	0.012
				61.3636	-0.423781	0.024
				81.8182	-0.599861	0.038
				50	0.259032	0.013
				47.9167	0.19471	0.008
				56.6667	-0.388527	0.063
				50	0.343615	0.004
				62.5	-0.444297	0.019
				46.4286	0.221377	0.003
				69.5652	-0.408056	0.023
				62	-0.0505283	0.011
				52.381	-0.303371	0.033
				55.5556	-0.293119	0.147
				66.6667	-0.662518	0.035
				37.8378	0.484726	0.004
				58.3333	-0.107471	0.022
				44.8276	0.217109	0.018
				59.6154	-0.372732	0.018
				48.7805	-0.00740991	0.087
				48.1481	0.425092	0
				55.5556	-0.377975	0.012
				46.875	0.119451	0.009
				54.5455	0.220053	0.007
				38.4615	0.0384148	0.006
				30.303	0.418508	0
				46.1538	0.247517	0.008
				46.4286	-0.231628	0.119
				41.6667	0.391603	0.005
				42.8571	0.895232	0
				44.4444	-0.121462	0.01
				57.8947	-0.167287	0.043
				39.1304	0.827202	0
				50	0.643177	0.004
				43.1818	-0.0401922	0.008
				51.5152	0.228864	0.005
				45.4545	0.250056	0
				47.3684	0.358993	0.007
				54.0984	-0.00234721	0.008
				52.381	-0.550045	0.02
				53.3333	0.240457	0
				57.1429	-0.367536	0.008
				52	0.237598	0.017
				55.1724	-0.0502759	0.011
				43.75	0.41868	0
				66.6667	-0.312578	0.02
				41.6667	0.227664	0.009
				58.3333	-0.30334	0.046
				35.7143	0.483099	0.001
				60.8696	-0.387653	0.036
				60.9375	-0.107775	0.032
				52	-0.417345	0.012
				52.381	0.0564676	0.009
				50	0.165505	0.033
				37.5	-0.0154176	0.044
				60	-0.458035	0.018
				50	0.0484838	0.007
				52.9412	-0.120208	0.007
				60	-0.351357	0.011
				55.5556	-0.0288814	0.119
				41.9355	0.0258747	0.011
				46	-0.0614657	0.011
				58.0645	-0.319445	0.015
				60	0.0747494	0.058
				45.7143	-0.0423969	0.006
				70	-0.509172	0.015
				62.5	-0.319169	0.015
				50	-0.160837	0.009
				42.8571	0.330259	0.005
				48	0.270121	0.003
				44.4444	0.720677	0
				37.5	0.120028	0.006
				35.4839	0.374853	0
				58.3333	-0.078498	0.01
				50	-0.094932	0.012
				54.5455	-0.427899	0.013
				50	-0.212812	0.14
				52.1739	0.0805273	0.011
				66.6667	0.772559	0.098
				50	-0.259526	0.018
				46.1538	0.0263149	0.006
				50	-0.0157948	0.008
				58.8235	-0.162605	0.017
				50	0.179024	0.008
				68.75	-0.444532	0.051
				44	0.0345295	0.006
				46.1538	-0.127315	0.022
				35.7143	0.716338	0
				50	0.328433	0.006
				52.9412	-0.395052	0.012
				52.2727	0.137052	0.005
				50	-0.13842	0.005
				66.6667	-0.554981	0.054
				33.3333	0.174886	0.01
				38.0952	0.771782	0
				66.6667	-0.355978	0.047
				57.1429	-0.264639	0.015
				16.6667	0.86555	0
				37.5	-0.153811	0.036
				66.6667	-0.524705	0.034
				40	-0.454199	0.011
				60	-0.252304	0.009
				46.6667	0.274834	0.011
				46.875	-0.0250315	0.011
				47.0588	0.00962554	0.007
				29.1667	0.468037	0.007
				57.1429	0.343059	0.008
				72.7273	-0.63167	0.013
				48.1481	0.0399999	0.205
				50	-0.0976269	0.037
				66.6667	-0.187557	0.009
				55.5556	-0.0894985	0.016
				51.1111	-0.149407	0.022
				40	-0.187377	0.01
				66.6667	-0.561475	0.021
				50	0.673511	0.034
				75	-0.239479	0.098
				51.8519	-0.244872	0.013
				53.3333	-0.192197	0.033
				55.5556	-0.177193	0.009
				58.3333	-0.142654	0.069
				40	0.368001	0.06
				61.9048	-0.26752	0.07
				33.3333	-0.0399251	0.046
				47.0588	-0.425399	0.033
				66.6667	-0.327867	0.012
				55.5556	-0.0863186	0.012
				20	0.845446	0.005
				50	-0.282579	0.01
				53.3333	0.133358	0.006
				41.6667	-0.17973	0.022
				66.6667	-0.335983	0.025
				37.5	0.998092	0
				50	-0.72497	0.021
				55.1724	-0.117159	0.012
				29.6296	0.620686	0
				42.8571	0.00263804	0.01
				25	0.781583	0
				65.3846	-0.333376	0.013
				50	0.184219	0.029
				55.5556	-0.44339	0.014
				61.9048	-0.586829	0.023
				50	0.0316182	0.021
				64.2857	-0.189508	0.011
				42.1053	0.58884	0.002
				38.4615	0.57355	0.003
				44.4444	0.0796655	0.007
				71.4286	-0.596265	0.016
				57.1429	-0.330672	0.053
				65	-0.383916	0.012
				53.3333	-0.0116295	0.014
				43.1818	0.154813	0.032
				53.8462	-0.0556029	0.008
				44	0.150224	0.005
				42.8571	-0.0778475	0.014
				52.381	-0.09754	0.008
				50	-0.384789	0.028
				70	-0.678786	0.027
				36.6667	0.466379	0
				50	0.418316	0.033
				38.0952	0.981489	0
				61.1111	-0.408477	0.016
				44.4444	0.111402	0.01
				57.1429	-0.526158	0.016
				48.3871	-0.085862	0.025
				38.4615	0.305256	0.005
				50	0.0469595	0.006
				69.2308	-0.524007	0.013
				50	-0.15482	0.029
				63.6364	-0.422224	0.019
				42.5532	0.228893	0
				30.7692	0.985415	0
				42.8571	0.0647182	0.008
				50	0.944627	0
				50	-0.307756	0.043
				53.3333	0.182	0.005
				62.5	0.254752	0.009
				64.7059	-0.349552	0.012
				52	-0.242391	0.011
				64.2857	-0.393361	0.019
				39.4737	0.671424	0
				59.0909	-0.434589	0.02
				20	0.9862	0
				45.7143	0.15546	0
				50.9804	0.076206	0.004
				66.6667	0.139466	0.009
				100	-0.264929	0.013
				77.7778	-0.142234	0.024
				43.75	0.276546	0.108
				0	0.982529	0.036
				52.6316	-0.271861	0.015
				42.8571	-0.134893	0.011
				46.6667	-0.109639	0.009
				40.625	0.291279	0.002
				50	0.790912	0
				44.4444	-0.0667054	0.006
				52.7778	0.158921	0.01
				50	-0.231779	0.01
				66.6667	-0.517409	0.013
				39.2857	0.381431	0
				25	0.412404	0.001
				37.5	0.416653	0.058
				63.6364	-0.391463	0.025

## Sheet: EDF9b
Fraction of cells
Conflict preferring	Conflict non-preferring
0.5349	0.4651
0.5946	0.4054
0.5455	0.4545

## Sheet: EDF9c
Fraction of cells
Conflict preferring	Conflict non-preferring
0.4828	0.5172
0.6667	0.3333
0.5357	0.4643

## Sheet: EDF9d
MD_GRIK4 inactivation	Low conflict		High conflict
	Laser Off	Laser On	Laser Off	Laser On
	0.875	0.818	0.8	0.636
	0.667	0.545	0.533	0.454
	0.833	0.714	0.667	0.556
	0.667	0.571	0.545	0.454
	0.867	0.818	0.727	0.6
	0.7	0.625	0.6	0.478
	0.769	0.667	0.6	0.5
	0.727	0.625	0.6	0.5
	1	0.9	0.867	0.727
	0.769	0.69	0.647	0.5
	0.818	0.714	0.69	0.538
	0.778	0.7	0.69	0.571
	0.833	0.727	0.667	0.556
	0.583	0.5	0.5	0.428
	0.9	0.867	0.727	0.625
	0.857	0.529	0.533	0.454
	0.867	0.818	0.75	0.6
	0.857	0.8	0.7	0.571
	0.75	0.647	0.625	0.454
	0.69	0.6	0.545	0.454

## Sheet: EDF9e
MD_D2 inactivation	Low conflict		High conflict
	Laser Off	Laser On	Laser Off	Laser On
	0.636	0.56	0.5	0.6
	0.647	0.65	0.571	0.625
	0.769	0.84	0.69	0.778
	0.667	0.68	0.571	0.625
	0.69	0.71	0.6	0.647
	0.7	0.74	0.636	0.69
	0.75	0.75	0.636	0.714
	0.9	0.867	0.75	0.83
	0.76	0.778	0.65	0.75
	0.84	0.867	0.75	0.857
	0.78	0.8	0.667	0.778
	0.69	0.727	0.6	0.73
	0.74	0.75	0.625	0.7
	0.81	0.867	0.727	0.875
	0.85	0.867	0.727	0.857
	0.78	0.8	0.69	0.8
	0.67	0.667	0.6	0.625
	1	0.9	0.778	1
	0.8	0.857	0.7	0.818
	0.79	0.818	0.69	0.778

## Sheet: EDF9g
MD_GRIK4	Normalized density			MD_D2	Normalized density
	M1	M2			M1	M2
medial	0.0353	0.0588		medial	0.0213	0.0303
	0.037	0.0588			0.1129	0.1389
lateral	0.0149	0.0175		lateral	0.0714	0.1081
