# Supplementary material for: Thalamic circuits for independent control of prefrontal signal and noise
Source: Nature. 2021 Oct 6;600(7887):100–4. doi: 10.1038/s41586-021-04056-3 (PMC8636261; doi:10.1038/s41586-021-04056-3)
Supplement: Supplementary file 14 — Source Data Extended Data Fig. 10 [file 41586_2021_4056_MOESM14_ESM.xlsx]

## Sheet: EDF10-M1
M1	Baseline		PL-> MD inactivation			Fitting curve X	Fitting curve Y (baseline)	Fitting curve Y (inactivation)			Inset	Baseline		PL-> MD inactivation
Relative conflict	Proportion correct	Proportion correct std	Proportion correct	Proportion correct std		0.3125	0.714263	0.736637			Conflict level	Low	High	Low	High
0.3125	0.7174	0.0942	0.7273	0.0593		0.30625	0.714263	0.736629			Median	0.7189	0.6429	0.746	0.4927
0.25	0.7143	0.1514	0.746	0.036		0.3	0.714263	0.736615			Max	0.7916	0.6667	0.7717	0.52
0.1875	0.7111	0.0311	0.6458	0.0387		0.29375	0.714263	0.736593			Min	0.6458	0.6132	0.7175	0.4737
0.125	0.641	0.042	0.4928	0.027		0.2875	0.714263	0.736558			Upper Quartile	0.7549	0.6579	0.7581	0.5
0.0625	0.4857	0.0591	0.4923	0.0329		0.28125	0.714263	0.736503			Lower Quartile	0.7021	0.6316	0.7333	0.4861
						0.275	0.714263	0.736416
						0.26875	0.714263	0.736278
						0.2625	0.714263	0.736059
						0.25625	0.714263	0.735713
						0.25	0.714263	0.735168
						0.24375	0.714262	0.734308
						0.2375	0.714262	0.732958
						0.23125	0.714262	0.73085
						0.225	0.714261	0.727587
						0.21875	0.714259	0.722599
						0.2125	0.714255	0.715127
						0.20625	0.714248	0.70426
						0.2	0.714233	0.68912
						0.19375	0.714203	0.669238
						0.1875	0.714143	0.645067
						0.18125	0.714024	0.618292
						0.175	0.713786	0.591519
						0.16875	0.713314	0.567358
						0.1625	0.712378	0.547488
						0.15625	0.710536	0.532359
						0.15	0.706953	0.521502
						0.14375	0.700156	0.514038
						0.1375	0.687847	0.509055
						0.13125	0.667317	0.505795
						0.125	0.637363	0.50369
						0.11875	0.60121	0.502342
						0.1125	0.566361	0.501483
						0.10625	0.539337	0.500938
						0.1	0.521703	0.500593
						0.09375	0.511456	0.500374
						0.0875	0.505899	0.500236
						0.08125	0.502998	0.500149
						0.075	0.501513	0.500094
						0.06875	0.500761	0.500059
						0.0625	0.500382	0.500037

## Sheet: EDF10-M2
M2	Baseline		PL-> MD inactivation			Fitting curve X	Fitting curve Y (baseline)	Fitting curve Y (inactivation)			Inset	Baseline		PL-> MD inactivation
Relative conflict	Proportion correct	Proportion correct std	Proportion correct	Proportion correct std		0.3125	0.72875	0.729682			Conflict level	Low	High	Low	High
0.3125	0.7151	0.0617	0.7365	0.0673		0.30625	0.728741	0.729649			Median	0.7329	0.6667	0.7244	0.5034
0.25	0.7385	0.0574	0.7196	0.0625		0.3	0.728729	0.729602			Max	0.8274	0.7768	0.814	0.6167
0.1875	0.7276	0.0669	0.6553	0.0628		0.29375	0.728714	0.729534			Min	0.6518	0.5598	0.6174	0.4016
0.125	0.6673	0.0698	0.511	0.0625		0.2875	0.728694	0.729436			Upper Quartile	0.7822	0.7168	0.7634	0.5603
0.0625	0.5393	0.0744	0.4796	0.0695		0.28125	0.728668	0.729295			Lower Quartile	0.6957	0.6195	0.6748	0.474
						0.275	0.728635	0.729091
						0.26875	0.728591	0.728799
						0.2625	0.728534	0.728379
						0.25625	0.72846	0.727777
						0.25	0.728363	0.726914
						0.24375	0.728238	0.725681
						0.2375	0.728075	0.723927
						0.23125	0.727863	0.721446
						0.225	0.727588	0.717966
						0.21875	0.727231	0.713137
						0.2125	0.726768	0.70654
						0.20625	0.726167	0.697719
						0.2	0.72539	0.686253
						0.19375	0.724387	0.671884
						0.1875	0.723094	0.654681
						0.18125	0.721433	0.635179
						0.175	0.719307	0.614389
						0.16875	0.7166	0.593631
						0.1625	0.713175	0.574217
						0.15625	0.708874	0.557139
						0.15	0.70353	0.542906
						0.14375	0.696968	0.53157
						0.1375	0.689034	0.522863
						0.13125	0.679615	0.516359
						0.125	0.668675	0.511601
						0.11875	0.656282	0.508174
						0.1125	0.642639	0.505733
						0.10625	0.628082	0.504008
						0.1	0.613062	0.502795
						0.09375	0.598087	0.501946
						0.0875	0.583661	0.501354
						0.08125	0.570218	0.500941
						0.075	0.55807	0.500653
						0.06875	0.547395	0.500454
						0.0625	0.538243	0.500315

## Sheet: EDF10-M3
M3	Baseline		PL-> MD inactivation			Fitting curve X	Fitting curve Y (baseline)	Fitting curve Y (inactivation)			Inset	Baseline		PL-> MD inactivation
Relative conflict	Proportion correct	Proportion correct std	Proportion correct	Proportion correct std		0.3125	0.797525	0.763739			Conflict level	Low	High	Low	High
0.3125	0.7757	0.063	0.7664	0.0744		0.30625	0.797115	0.762414			Median	0.8235	0.6493	0.7294	0.5375
0.25	0.8216	0.0563	0.728	0.058		0.3	0.796634	0.760838			Max	0.908	0.7687	0.8191	0.6585
0.1875	0.7327	0.0686	0.6383	0.0734		0.29375	0.796069	0.758967			Min	0.7216	0.5257	0.6269	0.3712
0.125	0.65	0.0731	0.5291	0.0849		0.2875	0.795405	0.756752			Upper Quartile	0.8673	0.7048	0.7653	0.5949
0.0625	0.544	0.0767	0.5145	0.063		0.28125	0.794627	0.754139			Lower Quartile	0.7842	0.603	0.6914	0.4694
						0.275	0.793716	0.751066
						0.26875	0.792648	0.747467
						0.2625	0.791401	0.743274
						0.25625	0.789944	0.738416
						0.25	0.788246	0.732825
						0.24375	0.78627	0.726439
						0.2375	0.783976	0.719208
						0.23125	0.781319	0.711102
						0.225	0.778251	0.702115
						0.21875	0.77472	0.69227
						0.2125	0.770672	0.681632
						0.20625	0.766052	0.670301
						0.2	0.760806	0.658416
						0.19375	0.754884	0.64615
						0.1875	0.74824	0.633701
						0.18125	0.740842	0.621278
						0.175	0.73267	0.609089
						0.16875	0.723724	0.597326
						0.1625	0.714026	0.586154
						0.15625	0.703624	0.575704
						0.15	0.692593	0.566067
						0.14375	0.681034	0.557296
						0.1375	0.669077	0.549408
						0.13125	0.656866	0.542391
						0.125	0.644562	0.536206
						0.11875	0.632329	0.530802
						0.1125	0.62033	0.526115
						0.10625	0.608713	0.522075
						0.1	0.597607	0.518613
						0.09375	0.587119	0.515659
						0.0875	0.577327	0.51315
						0.08125	0.568282	0.511025
						0.075	0.56001	0.509231
						0.06875	0.552513	0.507721
						0.0625	0.545773	0.506451

## Sheet: EDF10-M4
M4	Baseline		PL-> MD inactivation			Fitting curve X	Fitting curve Y (baseline)	Fitting curve Y (inactivation)			Inset	Baseline		PL-> MD inactivation
Relative conflict	Proportion correct	Proportion correct std	Proportion correct	Proportion correct std		0.3125	0.748737	0.755292			Conflict level	Low	High	Low	High
0.3125	0.7362	0.0603	0.7572	0.0588		0.30625	0.748665	0.754606			Median	0.7583	0.6577	0.7356	0.5183
0.25	0.7618	0.0507	0.7305	0.0574		0.3	0.748576	0.753748			Max	0.8429	0.7386	0.8206	0.5985
0.1875	0.7282	0.0523	0.6281	0.0601		0.29375	0.748466	0.752676			Min	0.6841	0.568	0.6265	0.4129
0.125	0.6546	0.0535	0.5156	0.0527		0.2875	0.748332	0.751339			Upper Quartile	0.7925	0.6928	0.7728	0.55
0.0625	0.5436	0.0687	0.5199	0.0638		0.28125	0.748168	0.749676			Lower Quartile	0.7305	0.6079	0.6916	0.4923
						0.275	0.747966	0.747613
						0.26875	0.747719	0.745064
						0.2625	0.747416	0.741927
						0.25625	0.747045	0.738091
						0.25	0.74659	0.73343
						0.24375	0.746035	0.727816
						0.2375	0.745355	0.72112
						0.23125	0.744526	0.713229
						0.225	0.743515	0.70406
						0.21875	0.742285	0.69358
						0.2125	0.740791	0.681823
						0.20625	0.73898	0.668907
						0.2	0.736794	0.65504
						0.19375	0.734162	0.640516
						0.1875	0.731009	0.625691
						0.18125	0.72725	0.610952
						0.175	0.722797	0.596679
						0.16875	0.717561	0.583203
						0.1625	0.711457	0.570781
						0.15625	0.704412	0.559581
						0.15	0.696377	0.549683
						0.14375	0.687332	0.541089
						0.1375	0.677301	0.53374
						0.13125	0.66636	0.527539
						0.125	0.654639	0.522364
						0.11875	0.642323	0.518085
						0.1125	0.62964	0.514574
						0.10625	0.616851	0.511712
						0.1	0.604222	0.50939
						0.09375	0.592008	0.507514
						0.0875	0.58043	0.506004
						0.08125	0.569663	0.504792
						0.075	0.559826	0.50382
						0.06875	0.550984	0.503044
						0.0625	0.54315	0.502423
